# Supplementary material for: A taxonomic study of the genus Panesthia (Blattodea, Blaberidae, Panesthiinae) from China with descriptions of one new species, one new subspecies and the male of Panesthia antennata
Source: Zookeys. 2014 Dec 19;(466):53–75. doi: 10.3897/zookeys.466.8111 (PMC4296483; doi:10.3897/zookeys.466.8111)
Supplement: XML Treatment for Panesthia [file zookeys.466.8111-treatment1.xml]

<!DOCTYPE tp:taxon-treatment
  PUBLIC "-//TaxonX//DTD Taxonomic Treatment Publishing DTD v0 20100105//EN" "tax-treatment-NSO.dtd">
<tp:taxon-treatment xmlns:tp="http://www.plazi.org/taxpub"><tp:treatment-meta><kwd-group><label>Taxon classification</label><kwd><named-content content-type="kingdom">Animalia</named-content></kwd><kwd><named-content content-type="order">Blattodea</named-content></kwd><kwd><named-content content-type="family">Blaberidae</named-content></kwd></kwd-group><mixed-citation publication-type="journal"><person-group><name><surname>Wang</surname><given-names>Xiudan</given-names></name><name><surname>Wang</surname><given-names>Zongqing</given-names></name><name><surname>Che</surname><given-names>Yanli</given-names></name></person-group><article-title>A taxonomic study of the genus <italic><tp:taxon-name><tp:taxon-name-part taxon-name-part-type="genus">Panesthia</tp:taxon-name-part></tp:taxon-name></italic> (<tp:taxon-name><tp:taxon-name-part taxon-name-part-type="order">Blattodea</tp:taxon-name-part></tp:taxon-name>, <tp:taxon-name><tp:taxon-name-part taxon-name-part-type="family">Blaberidae</tp:taxon-name-part></tp:taxon-name>, <tp:taxon-name><tp:taxon-name-part taxon-name-part-type="subfamily">Panesthiinae</tp:taxon-name-part></tp:taxon-name>) from China with descriptions of one new species, one new subspecies and the male of <italic><tp:taxon-name><tp:taxon-name-part taxon-name-part-type="genus">Panesthia</tp:taxon-name-part> <tp:taxon-name-part taxon-name-part-type="species">antennata</tp:taxon-name-part></tp:taxon-name></italic></article-title><source>Zookeys</source><day>19</day><month>12</month><year>2014</year><volume>2014</volume><issue>466</issue><fpage>53</fpage><lpage>75</lpage><pub-id pub-id-type="doi">10.3897/zookeys.466.8111</pub-id></mixed-citation></tp:treatment-meta><tp:nomenclature><label>Genus</label><tp:taxon-name>
                                <tp:taxon-name-part taxon-name-part-type="genus">Panesthia</tp:taxon-name-part>
                            </tp:taxon-name><tp:taxon-authority>Serville, 1831</tp:taxon-authority><tp:nomenclature-citation-list><tp:nomenclature-citation><tp:taxon-name><tp:taxon-name-part taxon-name-part-type="genus">Panesthia</tp:taxon-name-part></tp:taxon-name><comment> Serville, 1831: 38; <xref ref-type="bibr" rid="B9">Princis 1965</xref>: 309; <xref ref-type="bibr" rid="B11">Roth 1977</xref>: 12, <xref ref-type="bibr" rid="B12">1979</xref>: 3. Type species: <italic><tp:taxon-name><tp:taxon-name-part taxon-name-part-type="genus">Panesthia</tp:taxon-name-part> <tp:taxon-name-part taxon-name-part-type="species">angustipennis</tp:taxon-name-part></tp:taxon-name></italic> (Illiger, 1801).</comment></tp:nomenclature-citation><tp:nomenclature-citation><tp:taxon-name><tp:taxon-name-part taxon-name-part-type="genus">Proterodia</tp:taxon-name-part></tp:taxon-name><comment> Costa, 1866: 5. Type species: <italic><tp:taxon-name><tp:taxon-name-part taxon-name-part-type="genus">Proterodia</tp:taxon-name-part> <tp:taxon-name-part taxon-name-part-type="species">punctatissima</tp:taxon-name-part></tp:taxon-name></italic> Costa, 1866. Synonymized by <xref ref-type="bibr" rid="B9">Princis 1965</xref>: 309.</comment></tp:nomenclature-citation><tp:nomenclature-citation><tp:taxon-name><tp:taxon-name-part taxon-name-part-type="genus">Dicellonotus</tp:taxon-name-part></tp:taxon-name><comment> Butler, 1882: 387. Type species: <italic><tp:taxon-name><tp:taxon-name-part taxon-name-part-type="genus">Dicellonotus</tp:taxon-name-part> <tp:taxon-name-part taxon-name-part-type="species">lucanoides</tp:taxon-name-part></tp:taxon-name></italic> Butler, 1882. Synonymized by <xref ref-type="bibr" rid="B11">Roth 1977</xref>: 12.</comment></tp:nomenclature-citation></tp:nomenclature-citation-list></tp:nomenclature><tp:treatment-sec sec-type="Diagnosis"><title>Diagnosis</title><p>(<bold>mainly following <xref ref-type="bibr" rid="B11">Roth 1977</xref>, <xref ref-type="bibr" rid="B12">1979</xref></bold>). Coloration dark reddish brown or black. Size ranging from 15 mm to over 50 mm. Body strongly sclerotized with a coarse surface, densely covered with punctations. Vertex foveolar or not, slightly exposed. Pronotum transversal ovate, anterior margin slightly convex, with a variable excision in the midline, or entire. If excised, the corners of the concavity protruding or not. Lateral margins of pronotum arched and the hind margin almost straight or slightly concave. The surface of the pronotum granular on variably depressed anterior half with a pair of oblique grooves and often with two disc tubercles on the posteriorly punctate half. Tegmina and wings unicoloured or not, fully developed (sometimes mutilated terminally or only leaving the basal portion of the tegmina and wings), or reduced, or tegmina reduced but wings absent, or both tegmina and wings absent. The tarsi of legs with five segments, pulvilli are present on segments 1–4. The hind metatarsus is shorter than the remaining segments combined. Claws symmetrical, without arolia. Abdominal terga with punctate surface, and the hind margins without spines, tubercles or teeth.</p><p>Anterolateral corners of terga rarely with holes and without setae, or just tergum six (<!--PageBreak--><!--PageBreak--><italic>T6</italic>) and tergum seven (<italic>T7</italic>) with holes. Lateral margins of <italic>T6</italic> smooth, and laterocaudal angles not produced, or with a spine and directed caudally. Lateral margins of <italic>T7</italic> straight and not crenulate, laterocaudal angles sometimes produced and usually directed caudally. Lateral margins of sternite seven (<italic>S7</italic>) with a feeble and short ridge or without ridge. In the male, the hind margin of the last sternite is truncate or concave, and the subgenital fig is slightly exposed. In the female, the hind margin of the last sternite is convex and rounded. Both sexes are without styli. Supra-anal fig punctate, with uneven or rounded hind margin, and cerci are short and broad basally. Paraprocts are asymmetrical, the left one in ventral view with a finger-like projection lacking in the right one. Anterior margin and lateral margins of subgenital fig concave and the hind margin is rounded. Four genital phallomeres as follow: first sclerite of the left phallomere (<italic>L1</italic>) figd; second ventromedial sclerite of left phallomere (<italic>L2vm</italic>) rod-like; second dorsal sclerite of the left phallomere (<italic>L2d</italic>) variable; second sclerite of the right phallomere (<italic>R2</italic>) well developed or reduced, if developed, it is often hook-like and curved to right side in dorsal view.</p></tp:treatment-sec><tp:treatment-sec sec-type="Remarks"><title>Remarks.</title><p>The genus <italic><tp:taxon-name><tp:taxon-name-part taxon-name-part-type="genus">Panesthia</tp:taxon-name-part></tp:taxon-name></italic> is recognized by both <italic>T6</italic> and <italic>T7</italic> having smooth lateral margins, their hind margins without tubercles; the hind angles of <italic>T7</italic> spine-like, but <italic>T6</italic> not. Some species in this genus may have individuals with mixed characters resembling the genus <italic><tp:taxon-name><tp:taxon-name-part taxon-name-part-type="genus">Salganea</tp:taxon-name-part></tp:taxon-name></italic> Stål, 1877, <italic><tp:taxon-name><tp:taxon-name-part taxon-name-part-type="genus">Ancaudellia</tp:taxon-name-part></tp:taxon-name></italic> Shaw, 1925 or <italic><tp:taxon-name><tp:taxon-name-part taxon-name-part-type="genus">Miopanesthia</tp:taxon-name-part></tp:taxon-name></italic> Saussure, 1895 (<xref ref-type="bibr" rid="B13">Roth 1982</xref>: 71). The first two genera can be distinguished from <italic><tp:taxon-name><tp:taxon-name-part taxon-name-part-type="genus">Panesthia</tp:taxon-name-part></tp:taxon-name></italic> by the anterolateral angles of terga usually with holes or grooves with associated setae, but species of <italic><tp:taxon-name><tp:taxon-name-part taxon-name-part-type="genus">Panesthia</tp:taxon-name-part></tp:taxon-name></italic> often lack holes, or if with holes in <italic>T6</italic> and <italic>T7</italic>, the holes without setae. The last genus <italic><tp:taxon-name><tp:taxon-name-part taxon-name-part-type="genus">Miopanesthia</tp:taxon-name-part></tp:taxon-name></italic>, has a hind metatarsus that is usually close to or longer than the combined length of the remaining tarsal segments; however, the hind metatarsus is shorter than the remaining segments in <italic><tp:taxon-name><tp:taxon-name-part taxon-name-part-type="genus">Panesthia</tp:taxon-name-part></tp:taxon-name></italic>.</p></tp:treatment-sec><tp:treatment-sec sec-type="Distribution"><title>Distribution.</title><p>Oriental Region, Australian Region, a few locations in the Palaearctic Region (China, Japan).</p></tp:treatment-sec><tp:treatment-sec sec-type="Key to species of Panesthia from China"><title>Key to species of <italic><tp:taxon-name><tp:taxon-name-part taxon-name-part-type="genus">Panesthia</tp:taxon-name-part></tp:taxon-name></italic> from China</title><table-wrap content-type="key" position="anchor" orientation="portrait"><table rules="all"><tbody><tr><td rowspan="1" colspan="1">1</td><td rowspan="1" colspan="1">Tegmina and wings absent</td><td rowspan="1" colspan="1"><bold><italic><tp:taxon-name><tp:taxon-name-part taxon-name-part-type="genus">Panesthia</tp:taxon-name-part> <tp:taxon-name-part taxon-name-part-type="species">larvata</tp:taxon-name-part></tp:taxon-name></italic></bold></td></tr><tr><td rowspan="1" colspan="1">–</td><td rowspan="1" colspan="1">Tegmina and wings present, or tegmina present and wings absent</td><td rowspan="1" colspan="1"><bold>2</bold></td></tr><tr><td rowspan="1" colspan="1"><!--PageBreak-->2</td><td rowspan="1" colspan="1">Tegmina reduced (Fig. <xref ref-type="fig" rid="F2">17</xref>) and wings absent</td><td rowspan="1" colspan="1"><bold><italic><tp:taxon-name><tp:taxon-name-part taxon-name-part-type="genus">Panesthia</tp:taxon-name-part> <tp:taxon-name-part taxon-name-part-type="species">strelkovi</tp:taxon-name-part></tp:taxon-name></italic></bold></td></tr><tr><td rowspan="1" colspan="1">–</td><td rowspan="1" colspan="1">Tegmina and wings well developed or reduced</td><td rowspan="1" colspan="1"><bold>3</bold></td></tr><tr><td rowspan="1" colspan="1">3</td><td rowspan="1" colspan="1">Tegmina with more than one colour in the form of spots</td><td rowspan="1" colspan="1"><bold><italic><tp:taxon-name><tp:taxon-name-part taxon-name-part-type="genus">Panesthia</tp:taxon-name-part> <tp:taxon-name-part taxon-name-part-type="species">transversa</tp:taxon-name-part></tp:taxon-name></italic></bold></td></tr><tr><td rowspan="1" colspan="1">–</td><td rowspan="1" colspan="1">Tegmina unicoloured without spots</td><td rowspan="1" colspan="1"><bold>4</bold></td></tr><tr><td rowspan="1" colspan="1">4</td><td rowspan="1" colspan="1">Laterocaudal angles of <italic>T6</italic> acute and posteriorly directed</td><td rowspan="1" colspan="1"><bold><italic><tp:taxon-name><tp:taxon-name-part taxon-name-part-type="genus">Panesthia</tp:taxon-name-part> <tp:taxon-name-part taxon-name-part-type="species">birmanica</tp:taxon-name-part></tp:taxon-name></italic></bold></td></tr><tr><td rowspan="1" colspan="1">–</td><td rowspan="1" colspan="1">Laterocaudal angles of <italic>T6</italic> not acute</td><td rowspan="1" colspan="1"><bold>5</bold></td></tr><tr><td rowspan="1" colspan="1">5</td><td rowspan="1" colspan="1">Anterior margin of pronotum broadly excavated and with a projection mesally in male, slightly concave and without projection in female</td><td rowspan="1" colspan="1"><bold>6</bold></td></tr><tr><td rowspan="1" colspan="1">–</td><td rowspan="1" colspan="1">Anterior margin of pronotum slightly concave and without middle projection in both sexes</td><td rowspan="1" colspan="1"><bold>8</bold></td></tr><tr><td rowspan="1" colspan="1">6</td><td rowspan="1" colspan="1">Body length &lt; 30 mm, anteroventral margin of front femur with 0–1 spine</td><td rowspan="1" colspan="1"><bold><italic><tp:taxon-name><tp:taxon-name-part taxon-name-part-type="genus">Panesthia</tp:taxon-name-part> <tp:taxon-name-part taxon-name-part-type="species">sinuata</tp:taxon-name-part></tp:taxon-name></italic></bold></td></tr><tr><td rowspan="1" colspan="1">–</td><td rowspan="1" colspan="1">Body length &gt; 30 mm, anteroventral margin of front femur with two spines or more (<italic><tp:taxon-name><tp:taxon-name-part taxon-name-part-type="genus">Panesthia</tp:taxon-name-part> <tp:taxon-name-part taxon-name-part-type="species">angustipennis</tp:taxon-name-part></tp:taxon-name></italic> complex)</td><td rowspan="1" colspan="1"><bold>7</bold></td></tr><tr><td rowspan="1" colspan="1">7</td><td rowspan="1" colspan="1">Hind margin of supra-anal fig entire dorsally or weakly undulate; median phallomere <italic>L2d</italic> elongate, tapering to a round apex (<xref ref-type="bibr" rid="B12">Roth 1979</xref>: Figs 19J, 20C–G)</td><td rowspan="1" colspan="1"><bold><italic><tp:taxon-name><tp:taxon-name-part taxon-name-part-type="genus">Panesthia</tp:taxon-name-part> <tp:taxon-name-part taxon-name-part-type="species">angustipennis</tp:taxon-name-part> <tp:taxon-name-part taxon-name-part-type="subspecies">spadica</tp:taxon-name-part></tp:taxon-name></italic></bold></td></tr><tr><td rowspan="1" colspan="1">–</td><td rowspan="1" colspan="1">Hind margin of supra-anal fig undulate dorsally; median phallomere <italic>L2d</italic> short with variable apex (Fig. <xref ref-type="fig" rid="F10">92</xref>; <xref ref-type="bibr" rid="B12">Roth 1979</xref>: Figs 21H, 22E, 23A–X)</td><td rowspan="1" colspan="1"><bold><italic><tp:taxon-name><tp:taxon-name-part taxon-name-part-type="genus">Panesthia</tp:taxon-name-part> <tp:taxon-name-part taxon-name-part-type="species">angustipennis</tp:taxon-name-part> <tp:taxon-name-part taxon-name-part-type="subspecies">cognata</tp:taxon-name-part></tp:taxon-name></italic></bold></td></tr><tr><td rowspan="1" colspan="1">8</td><td rowspan="1" colspan="1">Hind margin of supra-anal fig slightly crenate in ventral view (Fig. <xref ref-type="fig" rid="F10">89</xref>) and entire in dorsal view</td><td rowspan="1" colspan="1"><bold><italic><tp:taxon-name><tp:taxon-name-part taxon-name-part-type="genus">Panesthia</tp:taxon-name-part> <tp:taxon-name-part taxon-name-part-type="species">guizhouensis</tp:taxon-name-part></tp:taxon-name></italic> sp. n.</bold></td></tr><tr><td rowspan="1" colspan="1">–</td><td rowspan="1" colspan="1">Hind margin of supra-anal fig crenulate in ventral and dorsal view</td><td rowspan="1" colspan="1"><bold>9</bold></td></tr><tr><td rowspan="1" colspan="1">9</td><td rowspan="1" colspan="1">Vertex with a foveola in dorsal view (Fig. <xref ref-type="fig" rid="F3">27</xref>), and teeth on supra-anal fig with smooth border (Fig. <xref ref-type="fig" rid="F3">32</xref>)</td><td rowspan="1" colspan="1"><bold><italic><tp:taxon-name><tp:taxon-name-part taxon-name-part-type="genus">Panesthia</tp:taxon-name-part> <tp:taxon-name-part taxon-name-part-type="species">antennata</tp:taxon-name-part></tp:taxon-name></italic></bold></td></tr><tr><td rowspan="1" colspan="1">–</td><td rowspan="1" colspan="1">Vertex without foveola (Fig. <xref ref-type="fig" rid="F5">39</xref>), and teeth on supra-anal fig with uneven border (Fig. <xref ref-type="fig" rid="F5">44</xref>)</td><td rowspan="1" colspan="1"><bold><italic><tp:taxon-name><tp:taxon-name-part taxon-name-part-type="genus">Panesthia</tp:taxon-name-part> <tp:taxon-name-part taxon-name-part-type="species">stellata</tp:taxon-name-part> <tp:taxon-name-part taxon-name-part-type="subspecies">concava</tp:taxon-name-part></tp:taxon-name></italic> ssp. n.</bold></td></tr></tbody></table></table-wrap><fig id="F1" position="float" orientation="portrait"><label>Figures 1–16.</label><caption><p><bold>1–2</bold> <italic><tp:taxon-name><tp:taxon-name-part taxon-name-part-type="genus">Panesthia</tp:taxon-name-part> <tp:taxon-name-part taxon-name-part-type="species">antennata</tp:taxon-name-part></tp:taxon-name></italic> Brunner von Wattenwyl, 1893, male: <bold>1</bold> dorsal view <bold>2</bold> ventral view <bold>3–4</bold> <italic><tp:taxon-name><tp:taxon-name-part taxon-name-part-type="genus">Panesthia</tp:taxon-name-part> <tp:taxon-name-part taxon-name-part-type="species">antennata</tp:taxon-name-part></tp:taxon-name></italic> Brunner von Wattenwyl, 1893, nymph: <bold>3</bold> dorsal view <bold>4</bold> ventral view <bold>5–6</bold> brachypterous form of <italic><tp:taxon-name><tp:taxon-name-part taxon-name-part-type="genus">Panesthia</tp:taxon-name-part> <tp:taxon-name-part taxon-name-part-type="species">antennata</tp:taxon-name-part></tp:taxon-name></italic> Brunner von Wattenwyl, 1893, male: <bold>5</bold> dorsal view <bold>6</bold> ventral view <bold>7–8</bold> brachypterous form of <italic><tp:taxon-name><tp:taxon-name-part taxon-name-part-type="genus">Panesthia</tp:taxon-name-part> <tp:taxon-name-part taxon-name-part-type="species">antennata</tp:taxon-name-part></tp:taxon-name></italic> Brunner von Wattenwyl, 1893, nymph: <bold>7</bold> dorsal view <bold>8</bold> ventral view <bold>9–10</bold> <italic><tp:taxon-name><tp:taxon-name-part taxon-name-part-type="genus">Panesthia</tp:taxon-name-part> <tp:taxon-name-part taxon-name-part-type="species">stellata</tp:taxon-name-part> <tp:taxon-name-part taxon-name-part-type="subspecies">concava</tp:taxon-name-part></tp:taxon-name></italic> ssp. n., male: <bold>9</bold> holotype, dorsal view <bold>10</bold> same, ventral view <bold>11–12</bold> <italic><tp:taxon-name><tp:taxon-name-part taxon-name-part-type="genus">Panesthia</tp:taxon-name-part> <tp:taxon-name-part taxon-name-part-type="species">stellata</tp:taxon-name-part> <tp:taxon-name-part taxon-name-part-type="subspecies">concava</tp:taxon-name-part></tp:taxon-name></italic> ssp. n., nymph: <bold>11</bold> paratype, dorsal view <bold>12</bold> same, ventral view <bold>13–14</bold> <italic><tp:taxon-name><tp:taxon-name-part taxon-name-part-type="genus">Panesthia</tp:taxon-name-part> <tp:taxon-name-part taxon-name-part-type="species">guizhouensis</tp:taxon-name-part></tp:taxon-name></italic> sp. n., male: <bold>13</bold> holotype, dorsal view <bold>14</bold> same, ventral view <bold>15–16</bold> <italic><tp:taxon-name><tp:taxon-name-part taxon-name-part-type="genus">Panesthia</tp:taxon-name-part> <tp:taxon-name-part taxon-name-part-type="species">guizhouensis</tp:taxon-name-part></tp:taxon-name></italic> sp. n., nymph: <bold>15</bold> paratype, dorsal view <bold>16</bold> same, ventral view. Scale bars = 1.0 cm.</p></caption><graphic xmlns:xlink="http://www.w3.org/1999/xlink" xlink:href="zookeys-466-053-g001.jpg" position="float" orientation="portrait" xlink:type="simple" id="oo_35898.jpg"/></fig><fig id="F2" position="float" orientation="portrait"><label>Figures 17–26.</label><caption><p><bold>17–18</bold> <italic><tp:taxon-name><tp:taxon-name-part taxon-name-part-type="genus">Panesthia</tp:taxon-name-part> <tp:taxon-name-part taxon-name-part-type="species">strelkovi</tp:taxon-name-part></tp:taxon-name></italic> Bey-Bienko, 1969, male: <bold>17</bold> dorsal view <bold>18</bold> ventral view <bold>19–20</bold> <italic><tp:taxon-name><tp:taxon-name-part taxon-name-part-type="genus">Panesthia</tp:taxon-name-part> <tp:taxon-name-part taxon-name-part-type="species">birmanica</tp:taxon-name-part></tp:taxon-name></italic> Brunner von Wattenwyl, 1893, male: <bold>19</bold> dorsal view <bold>20</bold> ventral view <bold>21–22</bold> <italic><tp:taxon-name><tp:taxon-name-part taxon-name-part-type="genus">Panesthia</tp:taxon-name-part> <tp:taxon-name-part taxon-name-part-type="species">sinuata</tp:taxon-name-part></tp:taxon-name></italic> Saussure, 1895, male: <bold>21</bold> dorsal view <bold>22</bold> ventral view <bold>23–24</bold> <italic><tp:taxon-name><tp:taxon-name-part taxon-name-part-type="genus">Panesthia</tp:taxon-name-part> <tp:taxon-name-part taxon-name-part-type="species">angustipennis</tp:taxon-name-part> <tp:taxon-name-part taxon-name-part-type="subspecies">cognata</tp:taxon-name-part></tp:taxon-name></italic> Bey-Bienko, 1969, female: <bold>23</bold> dorsal view <bold>24</bold> ventral view <bold>25–26</bold> <italic><tp:taxon-name><tp:taxon-name-part taxon-name-part-type="genus">Panesthia</tp:taxon-name-part> <tp:taxon-name-part taxon-name-part-type="species">angustipennis</tp:taxon-name-part> <tp:taxon-name-part taxon-name-part-type="subspecies">cognata</tp:taxon-name-part></tp:taxon-name></italic> Bey-Bienko, 1969, nymph: <bold>25</bold> dorsal view <bold>26</bold> ventral view. Scale bars = 1.0 cm.</p></caption><graphic xmlns:xlink="http://www.w3.org/1999/xlink" xlink:href="zookeys-466-053-g002.jpg" position="float" orientation="portrait" xlink:type="simple" id="oo_35899.jpg"/></fig></tp:treatment-sec><tp:treatment-sec><!--Section generated to contain objects referenced in tp:taxon-treatment.--><fig id="F10" position="float" orientation="portrait"><label>Figures 84–93.</label><caption><p><italic><tp:taxon-name><tp:taxon-name-part taxon-name-part-type="genus">Panesthia</tp:taxon-name-part> <tp:taxon-name-part taxon-name-part-type="species">angustipennis</tp:taxon-name-part> <tp:taxon-name-part taxon-name-part-type="subspecies">cognata</tp:taxon-name-part></tp:taxon-name></italic> Bey-Bienko, 1969 <bold>84</bold> vertex and pronotum <bold>85</bold> tegmen <bold>86</bold> hind wing <bold>87</bold> abdominal tergum 7, dorsal view <bold>88</bold> abdominal sternite 7, ventral view <bold>89</bold> supra-anal fig and paraprocts, ventral view <bold>90</bold> subgenital fig, dorsal view <bold>91</bold> left phallomere (<italic>L1</italic>) <bold>92</bold> median phallomere (<italic>L2vm</italic> and <italic>L2d</italic>) <bold>93</bold> right phallomere (<italic>R2</italic>). Scale bars = 2.0 mm (Figs <bold>84–90</bold>), 0.5 mm (Figs <bold>91–93</bold>).</p></caption><graphic xmlns:xlink="http://www.w3.org/1999/xlink" xlink:href="zookeys-466-053-g010.jpg" position="float" orientation="portrait" xlink:type="simple" id="oo_35907.jpg"/></fig><fig id="F3" position="float" orientation="portrait"><label>Figures 27–36.</label><caption><p><italic><tp:taxon-name><tp:taxon-name-part taxon-name-part-type="genus">Panesthia</tp:taxon-name-part> <tp:taxon-name-part taxon-name-part-type="species">antennata</tp:taxon-name-part></tp:taxon-name></italic> Brunner von Wattenwyl, 1893 <bold>27</bold> vertex and pronotum <bold>28</bold> tegmen <bold>29</bold> hind wing <bold>30</bold> abdominal tergum 7, dorsal view <bold>31</bold> abdominal sternite 7, ventral view <bold>32</bold> supra-anal fig and paraprocts, ventral view <bold>33</bold> subgenital fig, dorsal view <bold>34</bold> left phallomere (<italic>L1</italic>) <bold>35</bold> median phallomere (<italic>L2vm</italic> and <italic>L2d</italic>) <bold>36</bold> right phallomere (<italic>R2</italic>). Scale bars = 1.0 mm (Figs <bold>27, 30–33</bold>), 2.0 mm (Figs <bold>28–29</bold>), 0.5 mm (Figs <bold>34–36</bold>).</p></caption><graphic xmlns:xlink="http://www.w3.org/1999/xlink" xlink:href="zookeys-466-053-g003.jpg" position="float" orientation="portrait" xlink:type="simple" id="oo_35900.jpg"/></fig><fig id="F5" position="float" orientation="portrait"><label>Figures 39–48.</label><caption><p><italic><tp:taxon-name><tp:taxon-name-part taxon-name-part-type="genus">Panesthia</tp:taxon-name-part> <tp:taxon-name-part taxon-name-part-type="species">stellata</tp:taxon-name-part> <tp:taxon-name-part taxon-name-part-type="subspecies">concava</tp:taxon-name-part></tp:taxon-name></italic> ssp. n. <bold>39</bold> vertex and pronotum <bold>40</bold> tegmen <bold>41</bold> hind wing <bold>42</bold> abdominal tergum 7, dorsal view <bold>43</bold> abdominal sternite 7, ventral view <bold>44</bold> supra-anal fig and paraprocts, ventral view <bold>35</bold> subgenital fig, dorsal view <bold>46</bold> left phallomere (<italic>L1</italic>) <bold>47</bold> median phallomere (<italic>L2vm</italic> and <italic>L2d</italic>) <bold>48</bold> right phallomere (<italic>R2</italic>). Scale bars = 1.0 mm (Figs <bold>39, 42–45</bold>), 2.0 mm (Figs <bold>40–41</bold>), 0.5 mm (Figs <bold>46–48</bold>).</p></caption><graphic xmlns:xlink="http://www.w3.org/1999/xlink" xlink:href="zookeys-466-053-g005.jpg" position="float" orientation="portrait" xlink:type="simple" id="oo_35902.jpg"/></fig></tp:treatment-sec><ref-list><ref id="B9"><mixed-citation xmlns:xlink="http://www.w3.org/1999/xlink" xlink:type="simple"><person-group><name name-style="western"><surname>Princis</surname><given-names>K</given-names></name></person-group> (<year>1965</year>) <source>Orthopterorum Catalogus: Blattariae: suborder <tp:taxon-name><tp:taxon-name-part taxon-name-part-type="superfamily">Blaberoidea</tp:taxon-name-part></tp:taxon-name>: fam. <tp:taxon-name><tp:taxon-name-part taxon-name-part-type="family">Oxyhaloidae</tp:taxon-name-part></tp:taxon-name>, <tp:taxon-name><tp:taxon-name-part taxon-name-part-type="family">Panesthiidae</tp:taxon-name-part></tp:taxon-name>, <tp:taxon-name><tp:taxon-name-part taxon-name-part-type="family">Crytocercidae</tp:taxon-name-part></tp:taxon-name>, <tp:taxon-name><tp:taxon-name-part taxon-name-part-type="family">Chorisoneuridae</tp:taxon-name-part></tp:taxon-name>, <tp:taxon-name><tp:taxon-name-part taxon-name-part-type="family">Oulopterygidae</tp:taxon-name-part></tp:taxon-name>, <tp:taxon-name><tp:taxon-name-part taxon-name-part-type="family">Diplopteridae</tp:taxon-name-part></tp:taxon-name>, <tp:taxon-name><tp:taxon-name-part taxon-name-part-type="family">Anaplectidae</tp:taxon-name-part></tp:taxon-name>, <tp:taxon-name><tp:taxon-name-part taxon-name-part-type="family">Archiblattidae</tp:taxon-name-part></tp:taxon-name>, <tp:taxon-name><tp:taxon-name-part taxon-name-part-type="family">Nothoblattidae</tp:taxon-name-part></tp:taxon-name></source>. <issue>Pars 7</issue>. Ed. <publisher-name>M Beier</publisher-name>, <fpage>283</fpage>–<lpage>400</lpage>.</mixed-citation></ref><ref id="B11"><mixed-citation xmlns:xlink="http://www.w3.org/1999/xlink" xlink:type="simple"><person-group><name name-style="western"><surname>Roth</surname><given-names>LM</given-names></name></person-group> (<year>1977</year>) <article-title>A taxonomic revision of the <tp:taxon-name><tp:taxon-name-part taxon-name-part-type="subfamily">Panesthiinae</tp:taxon-name-part></tp:taxon-name> of the world I. The <tp:taxon-name><tp:taxon-name-part taxon-name-part-type="subfamily">Panesthiinae</tp:taxon-name-part></tp:taxon-name> of Australia (<tp:taxon-name><tp:taxon-name-part taxon-name-part-type="superorder">Dictyoptera</tp:taxon-name-part></tp:taxon-name>: <tp:taxon-name><tp:taxon-name-part taxon-name-part-type="suborder">Blattaria</tp:taxon-name-part></tp:taxon-name>: <tp:taxon-name><tp:taxon-name-part taxon-name-part-type="family">Blaberidae</tp:taxon-name-part></tp:taxon-name>).</article-title><source>Australian Journal of Zoology</source><supplement>Suppl. 48</supplement>: <fpage>1</fpage>–<lpage>122</lpage>. doi: <ext-link ext-link-type="doi" xlink:href="10.1071/AJZS048" xlink:type="simple">10.1071/AJZS048</ext-link></mixed-citation></ref><ref id="B12"><mixed-citation xmlns:xlink="http://www.w3.org/1999/xlink" xlink:type="simple"><person-group><name name-style="western"><surname>Roth</surname><given-names>LM</given-names></name></person-group> (<year>1979</year>) <article-title>A taxonomic revision of the <tp:taxon-name><tp:taxon-name-part taxon-name-part-type="subfamily">Panesthiinae</tp:taxon-name-part></tp:taxon-name> of the world III. The genera <italic><tp:taxon-name><tp:taxon-name-part taxon-name-part-type="genus">Panesthia</tp:taxon-name-part></tp:taxon-name></italic> Serville and <italic><tp:taxon-name><tp:taxon-name-part taxon-name-part-type="genus">Miopanesthia</tp:taxon-name-part></tp:taxon-name></italic> Serville (<tp:taxon-name><tp:taxon-name-part taxon-name-part-type="superorder">Dictyoptera</tp:taxon-name-part></tp:taxon-name>: <tp:taxon-name><tp:taxon-name-part taxon-name-part-type="suborder">Blattaria</tp:taxon-name-part></tp:taxon-name>: <tp:taxon-name><tp:taxon-name-part taxon-name-part-type="family">Blaberidae</tp:taxon-name-part></tp:taxon-name>).</article-title><source>Australian Journal of Zoology</source><supplement>Suppl. 74</supplement>: <fpage>1</fpage>–<lpage>276</lpage>.</mixed-citation></ref><ref id="B13"><mixed-citation xmlns:xlink="http://www.w3.org/1999/xlink" xlink:type="simple"><person-group><name name-style="western"><surname>Roth</surname><given-names>LM</given-names></name></person-group> (<year>1982</year>) <article-title>A taxonomic revision of the <tp:taxon-name><tp:taxon-name-part taxon-name-part-type="subfamily">Panesthiinae</tp:taxon-name-part></tp:taxon-name> of the world IV. The genus <italic><tp:taxon-name><tp:taxon-name-part taxon-name-part-type="genus">Ancaudellia</tp:taxon-name-part></tp:taxon-name></italic> Shaw, with additions to parts I-III, and a general discussion of distribution and relationships of the components of the subfamily (<tp:taxon-name><tp:taxon-name-part taxon-name-part-type="superorder">Dictyoptera</tp:taxon-name-part></tp:taxon-name>: <tp:taxon-name><tp:taxon-name-part taxon-name-part-type="suborder">Blattaria</tp:taxon-name-part></tp:taxon-name>: <tp:taxon-name><tp:taxon-name-part taxon-name-part-type="family">Blaberidae</tp:taxon-name-part></tp:taxon-name>).</article-title><source>Australian Journal of Zoology</source><supplement>Suppl. 82</supplement>: <fpage>1</fpage>–<lpage>142</lpage>. doi: <ext-link ext-link-type="doi" xlink:href="10.1071/AJZS082" xlink:type="simple">10.1071/AJZS082</ext-link></mixed-citation></ref></ref-list></tp:taxon-treatment>
