# Supplementary material for: A taxonomic study of the genus Panesthia (Blattodea, Blaberidae, Panesthiinae) from China with descriptions of one new species, one new subspecies and the male of Panesthia antennata
Source: Zookeys. 2014 Dec 19;(466):53–75. doi: 10.3897/zookeys.466.8111 (PMC4296483; doi:10.3897/zookeys.466.8111)
Supplement: XML Treatment for Panesthia antennata [file zookeys.466.8111-treatment2.xml]

<!DOCTYPE tp:taxon-treatment
  PUBLIC "-//TaxonX//DTD Taxonomic Treatment Publishing DTD v0 20100105//EN" "tax-treatment-NSO.dtd">
<tp:taxon-treatment xmlns:tp="http://www.plazi.org/taxpub"><tp:treatment-meta><kwd-group><label>Taxon classification</label><kwd><named-content content-type="kingdom">Animalia</named-content></kwd><kwd><named-content content-type="order">Blattodea</named-content></kwd><kwd><named-content content-type="family">Blaberidae</named-content></kwd></kwd-group><mixed-citation publication-type="journal"><person-group><name><surname>Wang</surname><given-names>Xiudan</given-names></name><name><surname>Wang</surname><given-names>Zongqing</given-names></name><name><surname>Che</surname><given-names>Yanli</given-names></name></person-group><article-title>A taxonomic study of the genus <italic><tp:taxon-name><tp:taxon-name-part taxon-name-part-type="genus">Panesthia</tp:taxon-name-part></tp:taxon-name></italic> (<tp:taxon-name><tp:taxon-name-part taxon-name-part-type="order">Blattodea</tp:taxon-name-part></tp:taxon-name>, <tp:taxon-name><tp:taxon-name-part taxon-name-part-type="family">Blaberidae</tp:taxon-name-part></tp:taxon-name>, <tp:taxon-name><tp:taxon-name-part taxon-name-part-type="subfamily">Panesthiinae</tp:taxon-name-part></tp:taxon-name>) from China with descriptions of one new species, one new subspecies and the male of <italic><tp:taxon-name><tp:taxon-name-part taxon-name-part-type="genus">Panesthia</tp:taxon-name-part> <tp:taxon-name-part taxon-name-part-type="species">antennata</tp:taxon-name-part></tp:taxon-name></italic></article-title><source>Zookeys</source><day>19</day><month>12</month><year>2014</year><volume>2014</volume><issue>466</issue><fpage>53</fpage><lpage>75</lpage><pub-id pub-id-type="doi">10.3897/zookeys.466.8111</pub-id></mixed-citation></tp:treatment-meta><tp:nomenclature><tp:taxon-name>
                                <tp:taxon-name-part taxon-name-part-type="genus">Panesthia</tp:taxon-name-part>
                                <tp:taxon-name-part taxon-name-part-type="species">antennata</tp:taxon-name-part>
                            </tp:taxon-name><tp:taxon-authority>Brunner von Wattenwyl, 1893</tp:taxon-authority><xref ref-type="fig" rid="F1">Figs 1–8</xref><xref ref-type="fig" rid="F3">, 27</xref><xref ref-type="fig" rid="F4">–38</xref><tp:nomenclature-citation-list><tp:nomenclature-citation><tp:taxon-name><tp:taxon-name-part taxon-name-part-type="genus">Panesthia</tp:taxon-name-part> <tp:taxon-name-part taxon-name-part-type="species">antennata</tp:taxon-name-part></tp:taxon-name><comment> Brunner von Wattenwyl, 1893: 50; <xref ref-type="bibr" rid="B12">Roth 1979</xref>: 61.</comment></tp:nomenclature-citation></tp:nomenclature-citation-list></tp:nomenclature><tp:treatment-sec sec-type="Description"><title>Description.</title><p><bold>Male.</bold> Body black or dark brown (Figs <xref ref-type="fig" rid="F1">1</xref>, <xref ref-type="fig" rid="F1">5</xref>). Face black with brown eyes, ocelli and upper lip yellowish brown. Antennae black, with apical segments pale yellow. Sternites and legs reddish brown or black, tarsal pulvilli pale (Figs <xref ref-type="fig" rid="F1">2</xref>, <xref ref-type="fig" rid="F1">6</xref>).</p><p>Vertex punctate, with a small foveola in dorsal view, which is exposed to the excision of pronotum in anterior margin (Fig. <xref ref-type="fig" rid="F3">27</xref>). Face punctulate, ocelli distinct. Pronotum transverse, anterior margin with a U-shaped excision in the middle, lateral corners of the indentation incrassate and upturned; lateral margins convex and the widest point below the middle; hind margin straight; anterior 1/3 of pronotum weakly depressed and the floor granular, with two rounded grooves, remaining surface punctate and with two tubercles medially (Fig. <xref ref-type="fig" rid="F3">27</xref>). Tegmina and wings fully developed (Figs <xref ref-type="fig" rid="F3">28</xref>–<xref ref-type="fig" rid="F3">29</xref>) and reaching or extending beyond the end of abdomen (Fig. <xref ref-type="fig" rid="F1">1</xref>), sometimes mutilated. In brachypterous form, tegmina and wings reduced (Figs <xref ref-type="fig" rid="F4">37</xref>–<xref ref-type="fig" rid="F4">38</xref>) with tip just reaching the hind margin of segment two to segment four of abdomen (Fig. <xref ref-type="fig" rid="F1">5</xref>), sometimes mutilated terminally. Caudal edge of the hind wing wave-shaped (Fig. <xref ref-type="fig" rid="F4">38</xref>). Anterior ventral margin of front femur with 0–2 spines and distal spine absent, hind margin with a large distal spine. Abdominal tergites densely punctate, the punctations denser caudally, anterolateral corners without holes. Caudal angles of <italic>T6</italic> rounded; lateral margins of <italic>T7</italic> smooth, posteriolateral angles extended caudally and with subacute apex (Fig. <xref ref-type="fig" rid="F3">30</xref>). Abdominal sternites densely punctate, hind margin of <italic>S7</italic> concave (Fig. <xref ref-type="fig" rid="F3">31</xref>) and subgenital fig slightly exposed. Supra-anal fig densely punctate, the surface coarser than on abdominal tergites; hind margin crenulate, with 7–10 small teeth in middle, caudal angles small, similar to or slightly bigger than the largest one between them (Fig. <xref ref-type="fig" rid="F3">32</xref>). Cercus fin-shaped, setaceous ventrally, dorsal surface without setae (Fig. <xref ref-type="fig" rid="F3">32</xref>). Posterior part of subgenital fig flabellate (Fig. <xref ref-type="fig" rid="F3">33</xref>).</p><fig id="F3" position="float" orientation="portrait"><label>Figures 27–36.</label><caption><p><italic><tp:taxon-name><tp:taxon-name-part taxon-name-part-type="genus">Panesthia</tp:taxon-name-part> <tp:taxon-name-part taxon-name-part-type="species">antennata</tp:taxon-name-part></tp:taxon-name></italic> Brunner von Wattenwyl, 1893 <bold>27</bold> vertex and pronotum <bold>28</bold> tegmen <bold>29</bold> hind wing <bold>30</bold> abdominal tergum 7, dorsal view <bold>31</bold> abdominal sternite 7, ventral view <bold>32</bold> supra-anal fig and paraprocts, ventral view <bold>33</bold> subgenital fig, dorsal view <bold>34</bold> left phallomere (<italic>L1</italic>) <bold>35</bold> median phallomere (<italic>L2vm</italic> and <italic>L2d</italic>) <bold>36</bold> right phallomere (<italic>R2</italic>). Scale bars = 1.0 mm (Figs <bold>27, 30–33</bold>), 2.0 mm (Figs <bold>28–29</bold>), 0.5 mm (Figs <bold>34–36</bold>).</p></caption><graphic xmlns:xlink="http://www.w3.org/1999/xlink" xlink:href="zookeys-466-053-g003.jpg" position="float" orientation="portrait" xlink:type="simple" id="oo_35900.jpg"/></fig><fig id="F4" position="float" orientation="portrait"><label>Figures 37–38.</label><caption><p>brachypterous form of <italic><tp:taxon-name><tp:taxon-name-part taxon-name-part-type="genus">Panesthia</tp:taxon-name-part> <tp:taxon-name-part taxon-name-part-type="species">antennata</tp:taxon-name-part></tp:taxon-name></italic> Brunner von Wattenwyl, 1893 <bold>37</bold> tegmen <bold>38</bold> hind wing. Scale bars = 1.0 mm.</p></caption><graphic xmlns:xlink="http://www.w3.org/1999/xlink" xlink:href="zookeys-466-053-g004.jpg" position="float" orientation="portrait" xlink:type="simple" id="oo_35901.jpg"/></fig><p><bold>Male genitalia.</bold> Genital phallomere <italic>L1</italic> well developed but slightly sclerotized (Fig. <xref ref-type="fig" rid="F3">34</xref>); <italic>L2vm</italic> rod-like, <italic>L2d</italic> with an elongate projection at the apex (Fig. <xref ref-type="fig" rid="F3">35</xref>); <italic>R2</italic> developed and hook-shaped (Fig. <xref ref-type="fig" rid="F3">36</xref>).</p><p><bold>Female.</bold> Similar to male, but hind margin of <italic>S7</italic> rounded. In all specimens observed, the anterior margin of pronotum with an excision. In brachypterous form, tegmina and wings also reduced similar to males.</p><p><bold>Nymph.</bold> Body black and punctate, with two yellowish brown marks on the mesonotum and metanotum without marks (Figs <xref ref-type="fig" rid="F1">3–4</xref>, <xref ref-type="fig" rid="F1">7–8</xref>).</p><p><bold>Measurements.</bold> Male, body length: 29.1–32.0 mm; pronotum: length/width: 6.5–6.9/9.6–10.5 mm; width of excision of anterior margin of pronotum: 1.7–2.0 mm; distance between disc tubercles: 1.5–2.0 mm; tegmen: 22.7–26.4 mm. In brachypterous form, body length: 28.5–35.5 mm; pronotum: length/width: 6.8–7.1/9.8–11.3 mm; width of excision of anterior margin of pronotum: 2.0–2.5 mm; distance between disc tubercles: 1.9–2.5 mm; tegmen: 13.5–16.7 mm.</p><p>Female, body length: 29.7–32.6 mm; pronotum: length/width: 6.5–7.0/10.1–10.3 mm; width of excision of anterior margin of pronotum: 1.7–2.0 mm; distance between disc tubercles: 1.9–2.0 mm; tegmen: 23.0–26.8 mm. In brachypterous form, body length: 32.0–32.5 mm; pronotum: length/width: 6.1–7.1/9.6–11.1 mm; width of excision of anterior margin of pronotum: 1.6–2.5 mm; distance between disc tubercles: 2.0–2.4 mm; tegmen: 12.6–16.0 mm.</p></tp:treatment-sec><tp:treatment-sec sec-type="Material examined"><title>Material examined.</title><p>Two males, two females and one nymph, China: Yunnan Prov., Tengchong County, Mt. Gaoligong, 9 August 2005, coll. Benyong Mao (HBU); 13 males, six females and 32 nymphs, Yunnan Prov., Tengchong County, Lingjiapu, 13–14 August 2006, coll. Biao Liu (SWFU).</p><p>In brachypterous form, one male and one female, China: Yunnan Prov., Tengchong County, Mt. Gaoligong, Baihualing, 30 July 2012, coll. Jishan Xu and Lingxiao Chang (HBU); two males, two females and one nymph, Yunnan Prov., Longling County, Longxin Village, Mt. Hei, 2300m, 23–25 July 2008, coll. Jishan Xu and Zhenhua Gao (HBU); one male and one female, China: Yunnan Prov., Nanjian County, Mt. Wuliang, 8–9 July 2006, coll. Benyong Mao and Juntong Lang (HBU); one male and one nymph, China: Yunnan Prov., Nanjian County, Mt. Wuliang, 17 July 2003, coll. Benyong Mao (HBU); three males and five nymphs, China: Yunnan Prov., Longchuan County, Mt. Ping, 1800m, 6 November 2003, coll. Jinxin Song (SWFU); one male, China: Yunnan Prov., Lijiang, Snow Mt. Yulong, Yuanbinping, 3228m, 31 October 2007, coll. Biao Liu (SWFU); one male and one female, China: Yunnan Prov., Tengchong County, Dahaoping, 2000m, 3 May 2002, coll. Jinxin Song and Yingxian Situ (SWFU); one male, China: Yunnan Prov., Baoshan City, Baihualing, 1980m, 12 April 2002, coll. Yingxian Situ (SWFU); one male and one nymph, Yunnan Prov., Mt. Wuliang, 2000m, 17 July 2003, coll. Benyong Mao (DLU).</p></tp:treatment-sec><tp:treatment-sec sec-type="Distribution"><title>Distribution.</title><p>China (Yunnan); Myanmar.</p><!--PageBreak--></tp:treatment-sec><tp:treatment-sec><!--Section generated to contain objects referenced in tp:taxon-treatment.--><fig id="F1" position="float" orientation="portrait"><label>Figures 1–16.</label><caption><p><bold>1–2</bold> <italic><tp:taxon-name><tp:taxon-name-part taxon-name-part-type="genus">Panesthia</tp:taxon-name-part> <tp:taxon-name-part taxon-name-part-type="species">antennata</tp:taxon-name-part></tp:taxon-name></italic> Brunner von Wattenwyl, 1893, male: <bold>1</bold> dorsal view <bold>2</bold> ventral view <bold>3–4</bold> <italic><tp:taxon-name><tp:taxon-name-part taxon-name-part-type="genus">Panesthia</tp:taxon-name-part> <tp:taxon-name-part taxon-name-part-type="species">antennata</tp:taxon-name-part></tp:taxon-name></italic> Brunner von Wattenwyl, 1893, nymph: <bold>3</bold> dorsal view <bold>4</bold> ventral view <bold>5–6</bold> brachypterous form of <italic><tp:taxon-name><tp:taxon-name-part taxon-name-part-type="genus">Panesthia</tp:taxon-name-part> <tp:taxon-name-part taxon-name-part-type="species">antennata</tp:taxon-name-part></tp:taxon-name></italic> Brunner von Wattenwyl, 1893, male: <bold>5</bold> dorsal view <bold>6</bold> ventral view <bold>7–8</bold> brachypterous form of <italic><tp:taxon-name><tp:taxon-name-part taxon-name-part-type="genus">Panesthia</tp:taxon-name-part> <tp:taxon-name-part taxon-name-part-type="species">antennata</tp:taxon-name-part></tp:taxon-name></italic> Brunner von Wattenwyl, 1893, nymph: <bold>7</bold> dorsal view <bold>8</bold> ventral view <bold>9–10</bold> <italic><tp:taxon-name><tp:taxon-name-part taxon-name-part-type="genus">Panesthia</tp:taxon-name-part> <tp:taxon-name-part taxon-name-part-type="species">stellata</tp:taxon-name-part> <tp:taxon-name-part taxon-name-part-type="subspecies">concava</tp:taxon-name-part></tp:taxon-name></italic> ssp. n., male: <bold>9</bold> holotype, dorsal view <bold>10</bold> same, ventral view <bold>11–12</bold> <italic><tp:taxon-name><tp:taxon-name-part taxon-name-part-type="genus">Panesthia</tp:taxon-name-part> <tp:taxon-name-part taxon-name-part-type="species">stellata</tp:taxon-name-part> <tp:taxon-name-part taxon-name-part-type="subspecies">concava</tp:taxon-name-part></tp:taxon-name></italic> ssp. n., nymph: <bold>11</bold> paratype, dorsal view <bold>12</bold> same, ventral view <bold>13–14</bold> <italic><tp:taxon-name><tp:taxon-name-part taxon-name-part-type="genus">Panesthia</tp:taxon-name-part> <tp:taxon-name-part taxon-name-part-type="species">guizhouensis</tp:taxon-name-part></tp:taxon-name></italic> sp. n., male: <bold>13</bold> holotype, dorsal view <bold>14</bold> same, ventral view <bold>15–16</bold> <italic><tp:taxon-name><tp:taxon-name-part taxon-name-part-type="genus">Panesthia</tp:taxon-name-part> <tp:taxon-name-part taxon-name-part-type="species">guizhouensis</tp:taxon-name-part></tp:taxon-name></italic> sp. n., nymph: <bold>15</bold> paratype, dorsal view <bold>16</bold> same, ventral view. Scale bars = 1.0 cm.</p></caption><graphic xmlns:xlink="http://www.w3.org/1999/xlink" xlink:href="zookeys-466-053-g001.jpg" position="float" orientation="portrait" xlink:type="simple" id="oo_35898.jpg"/></fig></tp:treatment-sec><ref-list><ref id="B12"><mixed-citation xmlns:xlink="http://www.w3.org/1999/xlink" xlink:type="simple"><person-group><name name-style="western"><surname>Roth</surname><given-names>LM</given-names></name></person-group> (<year>1979</year>) <article-title>A taxonomic revision of the <tp:taxon-name><tp:taxon-name-part taxon-name-part-type="subfamily">Panesthiinae</tp:taxon-name-part></tp:taxon-name> of the world III. The genera <italic><tp:taxon-name><tp:taxon-name-part taxon-name-part-type="genus">Panesthia</tp:taxon-name-part></tp:taxon-name></italic> Serville and <italic><tp:taxon-name><tp:taxon-name-part taxon-name-part-type="genus">Miopanesthia</tp:taxon-name-part></tp:taxon-name></italic> Serville (<tp:taxon-name><tp:taxon-name-part taxon-name-part-type="superorder">Dictyoptera</tp:taxon-name-part></tp:taxon-name>: <tp:taxon-name><tp:taxon-name-part taxon-name-part-type="suborder">Blattaria</tp:taxon-name-part></tp:taxon-name>: <tp:taxon-name><tp:taxon-name-part taxon-name-part-type="family">Blaberidae</tp:taxon-name-part></tp:taxon-name>).</article-title><source>Australian Journal of Zoology</source><supplement>Suppl. 74</supplement>: <fpage>1</fpage>–<lpage>276</lpage>.</mixed-citation></ref></ref-list></tp:taxon-treatment>
