# Supplementary material for: A taxonomic study of the genus Panesthia (Blattodea, Blaberidae, Panesthiinae) from China with descriptions of one new species, one new subspecies and the male of Panesthia antennata
Source: Zookeys. 2014 Dec 19;(466):53–75. doi: 10.3897/zookeys.466.8111 (PMC4296483; doi:10.3897/zookeys.466.8111)
Supplement: XML Treatment for Panesthia stellata concava [file zookeys.466.8111-treatment3.xml]

<!DOCTYPE tp:taxon-treatment
  PUBLIC "-//TaxonX//DTD Taxonomic Treatment Publishing DTD v0 20100105//EN" "tax-treatment-NSO.dtd">
<tp:taxon-treatment xmlns:tp="http://www.plazi.org/taxpub"><tp:treatment-meta><kwd-group><label>Taxon classification</label><kwd><named-content content-type="kingdom">Animalia</named-content></kwd><kwd><named-content content-type="order">Blattodea</named-content></kwd><kwd><named-content content-type="family">Blaberidae</named-content></kwd></kwd-group><mixed-citation publication-type="journal"><person-group><name><surname>Wang</surname><given-names>Xiudan</given-names></name><name><surname>Wang</surname><given-names>Zongqing</given-names></name><name><surname>Che</surname><given-names>Yanli</given-names></name></person-group><article-title>A taxonomic study of the genus <italic><tp:taxon-name><tp:taxon-name-part taxon-name-part-type="genus">Panesthia</tp:taxon-name-part></tp:taxon-name></italic> (<tp:taxon-name><tp:taxon-name-part taxon-name-part-type="order">Blattodea</tp:taxon-name-part></tp:taxon-name>, <tp:taxon-name><tp:taxon-name-part taxon-name-part-type="family">Blaberidae</tp:taxon-name-part></tp:taxon-name>, <tp:taxon-name><tp:taxon-name-part taxon-name-part-type="subfamily">Panesthiinae</tp:taxon-name-part></tp:taxon-name>) from China with descriptions of one new species, one new subspecies and the male of <italic><tp:taxon-name><tp:taxon-name-part taxon-name-part-type="genus">Panesthia</tp:taxon-name-part> <tp:taxon-name-part taxon-name-part-type="species">antennata</tp:taxon-name-part></tp:taxon-name></italic></article-title><source>Zookeys</source><day>19</day><month>12</month><year>2014</year><volume>2014</volume><issue>466</issue><fpage>53</fpage><lpage>75</lpage><pub-id pub-id-type="doi">10.3897/zookeys.466.8111</pub-id></mixed-citation></tp:treatment-meta><tp:nomenclature><tp:taxon-name>
                                <tp:taxon-name-part taxon-name-part-type="genus">Panesthia</tp:taxon-name-part>
                                <tp:taxon-name-part taxon-name-part-type="species">stellata</tp:taxon-name-part>
                                <tp:taxon-name-part taxon-name-part-type="subspecies">concava</tp:taxon-name-part>
                            </tp:taxon-name><tp:taxon-status xmlns:xlink="http://www.w3.org/1999/xlink" xlink:type="simple">ssp. n.</tp:taxon-status><xref ref-type="fig" rid="F1">Figs 9–12</xref><xref ref-type="fig" rid="F5">, 39–48</xref><!--PageBreak--><!--PageBreak--><!--PageBreak--></tp:nomenclature><tp:treatment-sec sec-type="Description"><title>Description.</title><p><bold>Male.</bold> Body black (Fig. <xref ref-type="fig" rid="F1">9</xref>). Eyes, ocelli and upper lip yellowish brown. Antennae black, with terminal segments yellow. Legs black, tarsal pulvilli pale yellowish (Fig. <xref ref-type="fig" rid="F1">10</xref>).</p><p>Vertex and face punctate, the former exposed and without foveola (Fig. <xref ref-type="fig" rid="F5">39</xref>). Ocelli small with indefinite borders. Pronotum transverse, anterior margin concave, thickened and with a V- or U-shaped excision in the middle, the corners of the excavation slightly incrassate and upturned; lateral margins rounded with the widest point behind the midline; hind margin almost straight; anterior 1/3 of pronotum depressed with two arched grooves, the surface granular; posterior half densely punctate, with two middle tubercles (Fig. <xref ref-type="fig" rid="F5">39</xref>). Tegmina and wings well developed (Figs <xref ref-type="fig" rid="F5">40</xref>–<xref ref-type="fig" rid="F5">41</xref>), extending to or beyond the end of the abdomen (Fig. <xref ref-type="fig" rid="F1">9</xref>). Anterior ventral margin of front femur with zero, two or four spines (most commonly two) and a small distal spine, hind margin with a large distal spine. Abdominal tergites densely punctate, the anterolateral corners of tergites without hole; caudal angles of <italic>T6</italic> rounded; lateral margins of <italic>T7</italic> smooth, caudal angles oblique and subacute (Fig. <xref ref-type="fig" rid="F5">42</xref>). Abdominal sternites densely punctate, hind margin of <italic>S7</italic> truncate and rear edge of subgenital fig exposed (Fig. <xref ref-type="fig" rid="F5">43</xref>). Supra-anal fig roughened and densely punctate, coarser than abdominal tergites; hind margin with 8–10 subobsolete teeth and with margin uneven; lateral angles larger than the medial tooth (Fig. <xref ref-type="fig" rid="F5">44</xref>). Cercus without setae dorsally, ventral surface convex with dense hairs (Fig. <xref ref-type="fig" rid="F5">44</xref>). Anterior margin of subgenital fig concave, anterolateral corners rounded; lateral margins concave (Fig. <xref ref-type="fig" rid="F5">45</xref>).</p><fig id="F5" position="float" orientation="portrait"><label>Figures 39–48.</label><caption><p><italic><tp:taxon-name><tp:taxon-name-part taxon-name-part-type="genus">Panesthia</tp:taxon-name-part> <tp:taxon-name-part taxon-name-part-type="species">stellata</tp:taxon-name-part> <tp:taxon-name-part taxon-name-part-type="subspecies">concava</tp:taxon-name-part></tp:taxon-name></italic> ssp. n. <bold>39</bold> vertex and pronotum <bold>40</bold> tegmen <bold>41</bold> hind wing <bold>42</bold> abdominal tergum 7, dorsal view <bold>43</bold> abdominal sternite 7, ventral view <bold>44</bold> supra-anal fig and paraprocts, ventral view <bold>35</bold> subgenital fig, dorsal view <bold>46</bold> left phallomere (<italic>L1</italic>) <bold>47</bold> median phallomere (<italic>L2vm</italic> and <italic>L2d</italic>) <bold>48</bold> right phallomere (<italic>R2</italic>). Scale bars = 1.0 mm (Figs <bold>39, 42–45</bold>), 2.0 mm (Figs <bold>40–41</bold>), 0.5 mm (Figs <bold>46–48</bold>).</p></caption><graphic xmlns:xlink="http://www.w3.org/1999/xlink" xlink:href="zookeys-466-053-g005.jpg" position="float" orientation="portrait" xlink:type="simple" id="oo_35902.jpg"/></fig><p><bold>Male genitalia.</bold> Genital phallomere <italic>L1</italic> well developed (Fig. <xref ref-type="fig" rid="F5">46</xref>); <italic>L2vm</italic> rod-like, <italic>L2d</italic> short and apex round (Fig. <xref ref-type="fig" rid="F5">47</xref>); <italic>R2</italic> well developed and hook-shaped (Fig. <xref ref-type="fig" rid="F5">48</xref>).</p><p><bold>Female.</bold> Essentially similar to male, differs with the anterior margin of pronotum weakly concave as well as <italic>S7</italic> with rounded hind margin.</p><p><bold>Nymph.</bold> Body black and punctate, with a broad yellow band on the mesonotum which extends to the middle of the metanotum, hind border of the mark concave (Figs <xref ref-type="fig" rid="F1">11–12</xref>).</p><p><bold>Measurements.</bold> Male, body length: 27.0–32.5 mm; pronotum: length/width: 5.9–7.3/9.4–11.2 mm; width of excision of anterior margin of pronotum: 1.3–2.0 mm; distance between disc tubercles: 1.6–2.1 mm; tegmen: 22.1–26.7 mm.</p><p>Female, body length: 28.5–32.5 mm; pronotum: length/width: 6.5–7.1/10.3–11.0 mm; width of excision of anterior margin of pronotum: 1.0–1.3 mm; distance between disc tubercles: 1.5–2.0 mm; tegmen: 23.8 mm.</p></tp:treatment-sec><tp:treatment-sec sec-type="Material examined"><title>Material examined.</title><p><italic>Holotype</italic>, male, China: Xizang Prov., Chayu County, Shangchayu Town, 8 August 2013, coll. Xinglong Bai and Junsheng Wang (HBU). <italic>Paratypes</italic>, four males, one female and four nymphs, same data as holotype (HBU); one male, two females and two nymphs, Sichuan Prov., Dege County, Gengqing Town, 3270m, 19 July 2009, coll. Guodong Ren (HBU); one female, China: Xizang Prov., Chayu, 2000m, 24 August 1973, coll. Fusheng Huang (SWU).</p><!--PageBreak--><!--PageBreak--></tp:treatment-sec><tp:treatment-sec sec-type="Remarks"><title>Remarks.</title><p>This subspecies is close to <italic><tp:taxon-name><tp:taxon-name-part taxon-name-part-type="genus">Panesthia</tp:taxon-name-part> <tp:taxon-name-part taxon-name-part-type="species">stellata</tp:taxon-name-part> <tp:taxon-name-part taxon-name-part-type="subspecies">stellata</tp:taxon-name-part></tp:taxon-name></italic> Saussure, 1895, but can be distinguished by the following characteristics: 1) nymph with broad yellowish band on mesonotum and metanotum, nymph of <italic><tp:taxon-name><tp:taxon-name-part taxon-name-part-type="genus">Panesthia</tp:taxon-name-part> <tp:taxon-name-part taxon-name-part-type="species">stellata</tp:taxon-name-part> <tp:taxon-name-part taxon-name-part-type="subspecies">stellata</tp:taxon-name-part></tp:taxon-name></italic> with two yellowish markings on mesonotum and without markings on metanotum; 2) anterior margin of pronotum with an excision in both sexes and the corners of the excision upturned in male; anterior margin of pronotum entire or slightly concave in both sexes of <italic><tp:taxon-name><tp:taxon-name-part taxon-name-part-type="genus">Panesthia</tp:taxon-name-part> <tp:taxon-name-part taxon-name-part-type="species">stellata</tp:taxon-name-part> <tp:taxon-name-part taxon-name-part-type="subspecies">stellata</tp:taxon-name-part></tp:taxon-name></italic>. <xref ref-type="bibr" rid="B7">Feng and Woo (1990)</xref> identified the material collected by Fusheng Huang as <italic><tp:taxon-name><tp:taxon-name-part taxon-name-part-type="genus">Panesthia</tp:taxon-name-part> <tp:taxon-name-part taxon-name-part-type="species">stellata</tp:taxon-name-part></tp:taxon-name></italic> Saussure, 1895. But after our critical examination, it should be treated as a new subspecies.</p></tp:treatment-sec><tp:treatment-sec sec-type="Etymology"><title>Etymology.</title><p>The subspecific epithet is derived from the Latin word “<italic>concavus</italic>” which refers to the hind margin of the yellowish mark on nymphs being concave.</p></tp:treatment-sec><tp:treatment-sec><!--Section generated to contain objects referenced in tp:taxon-treatment.--><fig id="F1" position="float" orientation="portrait"><label>Figures 1–16.</label><caption><p><bold>1–2</bold> <italic><tp:taxon-name><tp:taxon-name-part taxon-name-part-type="genus">Panesthia</tp:taxon-name-part> <tp:taxon-name-part taxon-name-part-type="species">antennata</tp:taxon-name-part></tp:taxon-name></italic> Brunner von Wattenwyl, 1893, male: <bold>1</bold> dorsal view <bold>2</bold> ventral view <bold>3–4</bold> <italic><tp:taxon-name><tp:taxon-name-part taxon-name-part-type="genus">Panesthia</tp:taxon-name-part> <tp:taxon-name-part taxon-name-part-type="species">antennata</tp:taxon-name-part></tp:taxon-name></italic> Brunner von Wattenwyl, 1893, nymph: <bold>3</bold> dorsal view <bold>4</bold> ventral view <bold>5–6</bold> brachypterous form of <italic><tp:taxon-name><tp:taxon-name-part taxon-name-part-type="genus">Panesthia</tp:taxon-name-part> <tp:taxon-name-part taxon-name-part-type="species">antennata</tp:taxon-name-part></tp:taxon-name></italic> Brunner von Wattenwyl, 1893, male: <bold>5</bold> dorsal view <bold>6</bold> ventral view <bold>7–8</bold> brachypterous form of <italic><tp:taxon-name><tp:taxon-name-part taxon-name-part-type="genus">Panesthia</tp:taxon-name-part> <tp:taxon-name-part taxon-name-part-type="species">antennata</tp:taxon-name-part></tp:taxon-name></italic> Brunner von Wattenwyl, 1893, nymph: <bold>7</bold> dorsal view <bold>8</bold> ventral view <bold>9–10</bold> <italic><tp:taxon-name><tp:taxon-name-part taxon-name-part-type="genus">Panesthia</tp:taxon-name-part> <tp:taxon-name-part taxon-name-part-type="species">stellata</tp:taxon-name-part> <tp:taxon-name-part taxon-name-part-type="subspecies">concava</tp:taxon-name-part></tp:taxon-name></italic> ssp. n., male: <bold>9</bold> holotype, dorsal view <bold>10</bold> same, ventral view <bold>11–12</bold> <italic><tp:taxon-name><tp:taxon-name-part taxon-name-part-type="genus">Panesthia</tp:taxon-name-part> <tp:taxon-name-part taxon-name-part-type="species">stellata</tp:taxon-name-part> <tp:taxon-name-part taxon-name-part-type="subspecies">concava</tp:taxon-name-part></tp:taxon-name></italic> ssp. n., nymph: <bold>11</bold> paratype, dorsal view <bold>12</bold> same, ventral view <bold>13–14</bold> <italic><tp:taxon-name><tp:taxon-name-part taxon-name-part-type="genus">Panesthia</tp:taxon-name-part> <tp:taxon-name-part taxon-name-part-type="species">guizhouensis</tp:taxon-name-part></tp:taxon-name></italic> sp. n., male: <bold>13</bold> holotype, dorsal view <bold>14</bold> same, ventral view <bold>15–16</bold> <italic><tp:taxon-name><tp:taxon-name-part taxon-name-part-type="genus">Panesthia</tp:taxon-name-part> <tp:taxon-name-part taxon-name-part-type="species">guizhouensis</tp:taxon-name-part></tp:taxon-name></italic> sp. n., nymph: <bold>15</bold> paratype, dorsal view <bold>16</bold> same, ventral view. Scale bars = 1.0 cm.</p></caption><graphic xmlns:xlink="http://www.w3.org/1999/xlink" xlink:href="zookeys-466-053-g001.jpg" position="float" orientation="portrait" xlink:type="simple" id="oo_35898.jpg"/></fig></tp:treatment-sec><ref-list><ref id="B7"><mixed-citation xmlns:xlink="http://www.w3.org/1999/xlink" xlink:type="simple"><person-group><name name-style="western"><surname>Feng</surname><given-names>PZ</given-names></name><name name-style="western"><surname>Woo</surname><given-names>FZ</given-names></name></person-group> (<year>1990</year>) <article-title>A study on the genus <italic><tp:taxon-name><tp:taxon-name-part taxon-name-part-type="genus">Panesthia</tp:taxon-name-part></tp:taxon-name></italic> from China (<tp:taxon-name><tp:taxon-name-part taxon-name-part-type="suborder">Blattaria</tp:taxon-name-part></tp:taxon-name>: <tp:taxon-name><tp:taxon-name-part taxon-name-part-type="family">Panesthiidae</tp:taxon-name-part></tp:taxon-name>).</article-title><source>Acta Entomologica Sinica</source><volume>33</volume>(<issue>2</issue>): <fpage>213</fpage>–<lpage>218</lpage>.</mixed-citation></ref></ref-list></tp:taxon-treatment>
