# Supplementary material for: A taxonomic study of the genus Panesthia (Blattodea, Blaberidae, Panesthiinae) from China with descriptions of one new species, one new subspecies and the male of Panesthia antennata
Source: Zookeys. 2014 Dec 19;(466):53–75. doi: 10.3897/zookeys.466.8111 (PMC4296483; doi:10.3897/zookeys.466.8111)
Supplement: XML Treatment for Panesthia guizhouensis [file zookeys.466.8111-treatment4.xml]

<!DOCTYPE tp:taxon-treatment
  PUBLIC "-//TaxonX//DTD Taxonomic Treatment Publishing DTD v0 20100105//EN" "tax-treatment-NSO.dtd">
<tp:taxon-treatment xmlns:tp="http://www.plazi.org/taxpub"><tp:treatment-meta><kwd-group><label>Taxon classification</label><kwd><named-content content-type="kingdom">Animalia</named-content></kwd><kwd><named-content content-type="order">Blattodea</named-content></kwd><kwd><named-content content-type="family">Blaberidae</named-content></kwd></kwd-group><mixed-citation publication-type="journal"><person-group><name><surname>Wang</surname><given-names>Xiudan</given-names></name><name><surname>Wang</surname><given-names>Zongqing</given-names></name><name><surname>Che</surname><given-names>Yanli</given-names></name></person-group><article-title>A taxonomic study of the genus <italic><tp:taxon-name><tp:taxon-name-part taxon-name-part-type="genus">Panesthia</tp:taxon-name-part></tp:taxon-name></italic> (<tp:taxon-name><tp:taxon-name-part taxon-name-part-type="order">Blattodea</tp:taxon-name-part></tp:taxon-name>, <tp:taxon-name><tp:taxon-name-part taxon-name-part-type="family">Blaberidae</tp:taxon-name-part></tp:taxon-name>, <tp:taxon-name><tp:taxon-name-part taxon-name-part-type="subfamily">Panesthiinae</tp:taxon-name-part></tp:taxon-name>) from China with descriptions of one new species, one new subspecies and the male of <italic><tp:taxon-name><tp:taxon-name-part taxon-name-part-type="genus">Panesthia</tp:taxon-name-part> <tp:taxon-name-part taxon-name-part-type="species">antennata</tp:taxon-name-part></tp:taxon-name></italic></article-title><source>Zookeys</source><day>19</day><month>12</month><year>2014</year><volume>2014</volume><issue>466</issue><fpage>53</fpage><lpage>75</lpage><pub-id pub-id-type="doi">10.3897/zookeys.466.8111</pub-id></mixed-citation></tp:treatment-meta><tp:nomenclature><tp:taxon-name>
                                <tp:taxon-name-part taxon-name-part-type="genus">Panesthia</tp:taxon-name-part>
                                <tp:taxon-name-part taxon-name-part-type="species">guizhouensis</tp:taxon-name-part>
                                <object-id xmlns:xlink="http://www.w3.org/1999/xlink" content-type="zoobank" xlink:type="simple">http://zoobank.org/D22FF5CD-A07D-43E6-A7E8-0EDBAAEC0CFC</object-id>
                            </tp:taxon-name><tp:taxon-status xmlns:xlink="http://www.w3.org/1999/xlink" xlink:type="simple">sp. n.</tp:taxon-status><xref ref-type="fig" rid="F1">Figs 13–16</xref><xref ref-type="fig" rid="F6">, 49–58</xref></tp:nomenclature><tp:treatment-sec sec-type="Description"><title>Description.</title><p><bold>Male.</bold> Body dark brown or black (Fig. <xref ref-type="fig" rid="F1">13</xref>). Face black, eyes brown or black, ocelli pale yellowish and upper lip yellowish brown. Antennae black, terminal segments light brown. Abdominal sternites reddish brown with the middle of anterior three sternites brown (Fig. <xref ref-type="fig" rid="F1">14</xref>). Legs reddish brown with coxae and trochanter brown, tarsal pulvilli pale (Fig. <xref ref-type="fig" rid="F1">14</xref>).</p><p>Vertex slightly punctate, exposed (Fig. <xref ref-type="fig" rid="F6">49</xref>). Face punctulate, ocelli small, round. Pronotum transverse ovate and flat; anterior margin convex or straight, center weakly concave, lateral corners of the indentation slightly incrassate and upturned; lateral margins convex and widest at or before the midline; hind margin straight; anterior 1/3 of pronotum shallowly depressed and delineated by two grooves, the surface sparsely granular; posterior half flattened and punctate densely, with two small disc tubercles (Fig. <xref ref-type="fig" rid="F6">49</xref>). Tegmina and wings well developed (Figs <xref ref-type="fig" rid="F6">50</xref>–<xref ref-type="fig" rid="F6">51</xref>), extending to or surpassing the tip of abdomen (Fig. <xref ref-type="fig" rid="F1">13</xref>), few reaching to the hind margin of 6<sup>th</sup> tergite, sometimes mutilated terminally. Anterior ventral margin of front femur with 0–1 spine and with a small distal spine, hind margin with a large distal spine. Abdominal tergites punctate, with punctations denser caudally, anterolateral corners without holes. Caudal angles of 6<sup>th</sup> tergite weakly extended; lateral margins of 7<sup>th</sup> tergite smooth, caudal angles acute and directed caudally (Fig. <xref ref-type="fig" rid="F6">52</xref>). Abdominal sternites punctate, hind margin of the 7<sup>th</sup> sternite weakly concave and subgenital fig exposed (Fig. <xref ref-type="fig" rid="F6">53</xref>). Supra-anal fig punctate densely, hairless, hind margin smooth or slightly concave in the middle in dorsal view, with 5–7 small teeth medially or smooth in ventral view, caudal angles small (Fig. <xref ref-type="fig" rid="F6">55</xref>). Cercus fin-shaped with acute apex, dorsal surface without setae and hairy ventrally (Fig. <xref ref-type="fig" rid="F6">54</xref>). Hind margin of subgenital fig rounded (Fig. <xref ref-type="fig" rid="F6">55</xref>).</p><fig id="F6" position="float" orientation="portrait"><label>Figures 49–58.</label><caption><p><italic><tp:taxon-name><tp:taxon-name-part taxon-name-part-type="genus">Panesthia</tp:taxon-name-part> <tp:taxon-name-part taxon-name-part-type="species">guizhouensis</tp:taxon-name-part></tp:taxon-name></italic> sp. n. <bold>49</bold> vertex and pronotum <bold>50</bold> tegmen <bold>51</bold> hind wing <bold>52</bold> abdominal tergum 7, dorsal view <bold>53</bold> abdominal sternite 7, ventral view <bold>54</bold> supra-anal fig and paraprocts, ventral view <bold>55</bold> subgenital fig, dorsal view <bold>56</bold> left phallomere (<italic>L1</italic>) <bold>57</bold> median phallomere (<italic>L2vm</italic> and <italic>L2d</italic>) <bold>58</bold> right phallomere (<italic>R2</italic>). Scale bars = 1.0 mm (Figs <bold>49–55</bold>), 0.5 mm (Figs <bold>56–58</bold>).</p></caption><graphic xmlns:xlink="http://www.w3.org/1999/xlink" xlink:href="zookeys-466-053-g006.jpg" position="float" orientation="portrait" xlink:type="simple" id="oo_35903.jpg"/></fig><p><bold>Male genitalia.</bold> Genital phallomere well developed, <italic>L1</italic> well sclerotized (Fig. <xref ref-type="fig" rid="F6">56</xref>); <italic>L2vm</italic> rod-like, <italic>L2d</italic> elongate (Fig. <xref ref-type="fig" rid="F6">57</xref>); <italic>R2</italic> hook-shaped (Fig. <xref ref-type="fig" rid="F6">58</xref>).</p><p><bold>Female.</bold> Differs from male as follows: the anterior margin of pronotum weakly concave and the corners not upturned; the tubercles on surface smaller than in male. Hind margin of <italic>S7</italic> rounded.</p><p><bold>Nymph.</bold> Body black and punctuate, with two yellowish brown marks on the mesonotum and metanotum without marks (Figs <xref ref-type="fig" rid="F1">15–16</xref>).</p><p><bold>Measurements.</bold> Male, body length: 24.5–27.0 mm; pronotum: length/width: 4.2–5.2/ 7.9–9.0 mm; width of excision of anterior margin of pronotum: 1.5–1.8 mm; distance between disc tubercles: 1.1–1.5 mm; tegmen: 22.0–25.6 mm.</p><p>Female, body length: 26.8–31.5 mm; pronotum: length/width: 4.5–5.0/8.5–9.0 mm; width of excision of anterior margin of pronotum: 1.1–1.3 mm; distance between disc tubercles: 1.3–1.5 mm; tegmen: 21.2–23.2 mm.</p></tp:treatment-sec><tp:treatment-sec sec-type="Material examined"><title>Material examined.</title><p><italic>Holotype</italic>, male, China: Guizhou Prov., Zunyi City, Suiyang County, Kuankuoshui Natural Reserve, 14 August 2010, coll. Keliang Wu (SWU). <italic>Paratypes</italic>, five males, two females and five nymphs, same data as holotype (SWU); four males, 12 females and 13 nymphs, Guizhou Prov., Zunyi City, Suiyang County, Kuankuoshui Natural Reserve, 1–2 August 2013, coll. Xiudan Wang and Yuhong Zheng (SWU).</p></tp:treatment-sec><tp:treatment-sec sec-type="Remarks"><title>Remarks.</title><p>This species is similar to <italic><tp:taxon-name><tp:taxon-name-part taxon-name-part-type="genus">Panesthia</tp:taxon-name-part> <tp:taxon-name-part taxon-name-part-type="species">angustipennis</tp:taxon-name-part> <tp:taxon-name-part taxon-name-part-type="subspecies">spadica</tp:taxon-name-part></tp:taxon-name></italic>, but can be distinguished by the following characteristics: 1) anterior margin of pronotum weakly concave in male, and without mesal elevation, male of latter with anterior margin broadly excised and with mesal elevation; 2) body length &lt; 30 mm in most, or few surpassing 30 mm, body length of <italic><tp:taxon-name><tp:taxon-name-part taxon-name-part-type="genus">Panesthia</tp:taxon-name-part> <tp:taxon-name-part taxon-name-part-type="species">angustipennis</tp:taxon-name-part> <tp:taxon-name-part taxon-name-part-type="subspecies">spadica</tp:taxon-name-part></tp:taxon-name></italic> &gt; 30 mm.</p></tp:treatment-sec><tp:treatment-sec sec-type="Etymology"><title>Etymology.</title><p>The specific epithet is named after the locality of the holotype, Guizhou Province.</p></tp:treatment-sec><tp:treatment-sec><!--Section generated to contain objects referenced in tp:taxon-treatment.--><fig id="F1" position="float" orientation="portrait"><label>Figures 1–16.</label><caption><p><bold>1–2</bold> <italic><tp:taxon-name><tp:taxon-name-part taxon-name-part-type="genus">Panesthia</tp:taxon-name-part> <tp:taxon-name-part taxon-name-part-type="species">antennata</tp:taxon-name-part></tp:taxon-name></italic> Brunner von Wattenwyl, 1893, male: <bold>1</bold> dorsal view <bold>2</bold> ventral view <bold>3–4</bold> <italic><tp:taxon-name><tp:taxon-name-part taxon-name-part-type="genus">Panesthia</tp:taxon-name-part> <tp:taxon-name-part taxon-name-part-type="species">antennata</tp:taxon-name-part></tp:taxon-name></italic> Brunner von Wattenwyl, 1893, nymph: <bold>3</bold> dorsal view <bold>4</bold> ventral view <bold>5–6</bold> brachypterous form of <italic><tp:taxon-name><tp:taxon-name-part taxon-name-part-type="genus">Panesthia</tp:taxon-name-part> <tp:taxon-name-part taxon-name-part-type="species">antennata</tp:taxon-name-part></tp:taxon-name></italic> Brunner von Wattenwyl, 1893, male: <bold>5</bold> dorsal view <bold>6</bold> ventral view <bold>7–8</bold> brachypterous form of <italic><tp:taxon-name><tp:taxon-name-part taxon-name-part-type="genus">Panesthia</tp:taxon-name-part> <tp:taxon-name-part taxon-name-part-type="species">antennata</tp:taxon-name-part></tp:taxon-name></italic> Brunner von Wattenwyl, 1893, nymph: <bold>7</bold> dorsal view <bold>8</bold> ventral view <bold>9–10</bold> <italic><tp:taxon-name><tp:taxon-name-part taxon-name-part-type="genus">Panesthia</tp:taxon-name-part> <tp:taxon-name-part taxon-name-part-type="species">stellata</tp:taxon-name-part> <tp:taxon-name-part taxon-name-part-type="subspecies">concava</tp:taxon-name-part></tp:taxon-name></italic> ssp. n., male: <bold>9</bold> holotype, dorsal view <bold>10</bold> same, ventral view <bold>11–12</bold> <italic><tp:taxon-name><tp:taxon-name-part taxon-name-part-type="genus">Panesthia</tp:taxon-name-part> <tp:taxon-name-part taxon-name-part-type="species">stellata</tp:taxon-name-part> <tp:taxon-name-part taxon-name-part-type="subspecies">concava</tp:taxon-name-part></tp:taxon-name></italic> ssp. n., nymph: <bold>11</bold> paratype, dorsal view <bold>12</bold> same, ventral view <bold>13–14</bold> <italic><tp:taxon-name><tp:taxon-name-part taxon-name-part-type="genus">Panesthia</tp:taxon-name-part> <tp:taxon-name-part taxon-name-part-type="species">guizhouensis</tp:taxon-name-part></tp:taxon-name></italic> sp. n., male: <bold>13</bold> holotype, dorsal view <bold>14</bold> same, ventral view <bold>15–16</bold> <italic><tp:taxon-name><tp:taxon-name-part taxon-name-part-type="genus">Panesthia</tp:taxon-name-part> <tp:taxon-name-part taxon-name-part-type="species">guizhouensis</tp:taxon-name-part></tp:taxon-name></italic> sp. n., nymph: <bold>15</bold> paratype, dorsal view <bold>16</bold> same, ventral view. Scale bars = 1.0 cm.</p></caption><graphic xmlns:xlink="http://www.w3.org/1999/xlink" xlink:href="zookeys-466-053-g001.jpg" position="float" orientation="portrait" xlink:type="simple" id="oo_35898.jpg"/></fig></tp:treatment-sec></tp:taxon-treatment>
