# Supplementary material for: A taxonomic study of the genus Panesthia (Blattodea, Blaberidae, Panesthiinae) from China with descriptions of one new species, one new subspecies and the male of Panesthia antennata
Source: Zookeys. 2014 Dec 19;(466):53–75. doi: 10.3897/zookeys.466.8111 (PMC4296483; doi:10.3897/zookeys.466.8111)
Supplement: XML Treatment for Panesthia strelkovi [file zookeys.466.8111-treatment5.xml]

<!DOCTYPE tp:taxon-treatment
  PUBLIC "-//TaxonX//DTD Taxonomic Treatment Publishing DTD v0 20100105//EN" "tax-treatment-NSO.dtd">
<tp:taxon-treatment xmlns:tp="http://www.plazi.org/taxpub"><tp:treatment-meta><kwd-group><label>Taxon classification</label><kwd><named-content content-type="kingdom">Animalia</named-content></kwd><kwd><named-content content-type="order">Blattodea</named-content></kwd><kwd><named-content content-type="family">Blaberidae</named-content></kwd></kwd-group><mixed-citation publication-type="journal"><person-group><name><surname>Wang</surname><given-names>Xiudan</given-names></name><name><surname>Wang</surname><given-names>Zongqing</given-names></name><name><surname>Che</surname><given-names>Yanli</given-names></name></person-group><article-title>A taxonomic study of the genus <italic><tp:taxon-name><tp:taxon-name-part taxon-name-part-type="genus">Panesthia</tp:taxon-name-part></tp:taxon-name></italic> (<tp:taxon-name><tp:taxon-name-part taxon-name-part-type="order">Blattodea</tp:taxon-name-part></tp:taxon-name>, <tp:taxon-name><tp:taxon-name-part taxon-name-part-type="family">Blaberidae</tp:taxon-name-part></tp:taxon-name>, <tp:taxon-name><tp:taxon-name-part taxon-name-part-type="subfamily">Panesthiinae</tp:taxon-name-part></tp:taxon-name>) from China with descriptions of one new species, one new subspecies and the male of <italic><tp:taxon-name><tp:taxon-name-part taxon-name-part-type="genus">Panesthia</tp:taxon-name-part> <tp:taxon-name-part taxon-name-part-type="species">antennata</tp:taxon-name-part></tp:taxon-name></italic></article-title><source>Zookeys</source><day>19</day><month>12</month><year>2014</year><volume>2014</volume><issue>466</issue><fpage>53</fpage><lpage>75</lpage><pub-id pub-id-type="doi">10.3897/zookeys.466.8111</pub-id></mixed-citation></tp:treatment-meta><tp:nomenclature><tp:taxon-name>
                                <tp:taxon-name-part taxon-name-part-type="genus">Panesthia</tp:taxon-name-part>
                                <tp:taxon-name-part taxon-name-part-type="species">strelkovi</tp:taxon-name-part>
                            </tp:taxon-name><tp:taxon-authority>Bey-Bienko, 1969</tp:taxon-authority><xref ref-type="fig" rid="F2">Figs 17–18</xref><xref ref-type="fig" rid="F7">, 59–67</xref><tp:nomenclature-citation-list><tp:nomenclature-citation><tp:taxon-name><tp:taxon-name-part taxon-name-part-type="genus">Panesthia</tp:taxon-name-part> <tp:taxon-name-part taxon-name-part-type="species">strelkovi</tp:taxon-name-part></tp:taxon-name><comment> Bey-Bienko, 1969: 834; <xref ref-type="bibr" rid="B12">Roth 1979</xref>: 104; <xref ref-type="bibr" rid="B7">Feng and Woo 1990</xref>: 216.</comment></tp:nomenclature-citation></tp:nomenclature-citation-list></tp:nomenclature><tp:treatment-sec sec-type="Description"><title>Description.</title><p><bold>Male.</bold> Body black (Fig. <xref ref-type="fig" rid="F2">17</xref>). Face black, eyes and ocelli brown, upper lip yellowish brown, antennae black with brownish apex. Legs dark brown, coxae and trochanter reddish brown (Fig. <xref ref-type="fig" rid="F2">18</xref>).</p><p>Face punctulate, with weak ocelli; vertex slightly exposed (Fig. <xref ref-type="fig" rid="F7">59</xref>). Pronotum nearly semicircular, the widest near the truncate hind margin (Fig. <xref ref-type="fig" rid="F7">59</xref>). Anterior margin convex and incrassate, slightly concave in the middle, with two upturned tubercles (Fig. <xref ref-type="fig" rid="F7">59</xref>). Anterior half of pronotum depressed, the surface granular; posterior part punctate and elevated, with two tubercles on disc (Fig. <xref ref-type="fig" rid="F7">59</xref>). Tegmina reduced to sclerotized blades (Fig. <xref ref-type="fig" rid="F7">60</xref>) which are far separated on the lateral sides of the mesonotum respectively, with apex slightly surpassing hind margin of mesonotum; wings absent (Fig. <xref ref-type="fig" rid="F2">17</xref>). Anterior ventral margin of front femur with 2–3 spines and with one small distal spine, hind margin with one large distal spine. Abdominal tergites densely punctate, with punctures denser and larger caudally; lateral margins smooth; anterolateral corners without holes. <!--PageBreak--><!--PageBreak--><italic>T6</italic> with small spine in the each hind angle, <italic>T7</italic> with relatively large posteriolateral angles, with apexes acute and directed to the terminus (Fig. <xref ref-type="fig" rid="F7">61</xref>). Abdominal sternites equally punctate. Lateral margins of <italic>S7</italic> oblique and protruded medially; hind margin straight (Fig. <xref ref-type="fig" rid="F7">62</xref>) and subgenital fig marginally exposed. The surface of supra-anal fig uniformly covered with large round punctations; hind margin with 5–7 small subacute teeth medially; the lateral teeth with acute apexes are larger than the teeth between them (Fig. <xref ref-type="fig" rid="F7">63</xref>). Cercus fin-shaped and pointed apically, swollen and hirsute in venter, but hairless dorsally (Fig. <xref ref-type="fig" rid="F7">63</xref>). Anterior angles of subgenital fig tapering to subacute apexes (Fig. <xref ref-type="fig" rid="F7">64</xref>).</p><fig id="F7" position="float" orientation="portrait"><label>Figures 59–67.</label><caption><p><italic><tp:taxon-name><tp:taxon-name-part taxon-name-part-type="genus">Panesthia</tp:taxon-name-part> <tp:taxon-name-part taxon-name-part-type="species">strelkovi</tp:taxon-name-part></tp:taxon-name></italic> Bey-Bienko, 1969 <bold>59</bold> vertex and pronotum <bold>60</bold> tegmen <bold>61</bold> abdominal tergum 7, dorsal view <bold>62</bold> abdominal sternite 7, ventral view <bold>63</bold> supra-anal fig and paraprocts, ventral view <bold>64</bold> subgenital fig, dorsal view <bold>65</bold> left phallomere (<italic>L1</italic>) <bold>66</bold> median phallomere (<italic>L2vm</italic> and <italic>L2d</italic>) <bold>67</bold> right phallomere (<italic>R2</italic>). Scale bars = 1.0 mm (Figs <bold>59, 61–62</bold>), 0.5 mm (Figs <bold>60, 63–67</bold>).</p></caption><graphic xmlns:xlink="http://www.w3.org/1999/xlink" xlink:href="zookeys-466-053-g007.jpg" position="float" orientation="portrait" xlink:type="simple" id="oo_35904.jpg"/></fig><p><bold>Male genitalia.</bold> <italic>L1</italic> well developed (Fig. <xref ref-type="fig" rid="F7">65</xref>); <italic>L2vm</italic> stick-like and <italic>L2d</italic> slightly sclerotized, which is hairy in left side of dorsal view (Fig. <xref ref-type="fig" rid="F7">66</xref>); R2 hook-shaped with apex rounded (Fig. <xref ref-type="fig" rid="F7">67</xref>).</p><p><bold>Measurements.</bold> Male, body length: 29.0–37.0 mm; pronotum: length/width: 7.2–8.2/10.0–13.0 mm; width of excision of anterior margin of pronotum: 1.0–1.7 mm; distance between disc tubercles: 2.0–2.5 mm; tegmen: 3.6–5.5 mm.</p></tp:treatment-sec><tp:treatment-sec sec-type="Material examined"><title>Material examined.</title><p>Two males, China: Hainan Prov., Mt. Diaoluo, 12 May 1965, coll. Sikong Liu; one male, China: Hainan Prov., Mt. Jianfengling, 17 April 1982, coll. Zhiqin Chen. (SWU)</p></tp:treatment-sec><tp:treatment-sec sec-type="Distribution"><title>Distribution.</title><p>China (Hainan).</p></tp:treatment-sec><tp:treatment-sec><!--Section generated to contain objects referenced in tp:taxon-treatment.--><fig id="F2" position="float" orientation="portrait"><label>Figures 17–26.</label><caption><p><bold>17–18</bold> <italic><tp:taxon-name><tp:taxon-name-part taxon-name-part-type="genus">Panesthia</tp:taxon-name-part> <tp:taxon-name-part taxon-name-part-type="species">strelkovi</tp:taxon-name-part></tp:taxon-name></italic> Bey-Bienko, 1969, male: <bold>17</bold> dorsal view <bold>18</bold> ventral view <bold>19–20</bold> <italic><tp:taxon-name><tp:taxon-name-part taxon-name-part-type="genus">Panesthia</tp:taxon-name-part> <tp:taxon-name-part taxon-name-part-type="species">birmanica</tp:taxon-name-part></tp:taxon-name></italic> Brunner von Wattenwyl, 1893, male: <bold>19</bold> dorsal view <bold>20</bold> ventral view <bold>21–22</bold> <italic><tp:taxon-name><tp:taxon-name-part taxon-name-part-type="genus">Panesthia</tp:taxon-name-part> <tp:taxon-name-part taxon-name-part-type="species">sinuata</tp:taxon-name-part></tp:taxon-name></italic> Saussure, 1895, male: <bold>21</bold> dorsal view <bold>22</bold> ventral view <bold>23–24</bold> <italic><tp:taxon-name><tp:taxon-name-part taxon-name-part-type="genus">Panesthia</tp:taxon-name-part> <tp:taxon-name-part taxon-name-part-type="species">angustipennis</tp:taxon-name-part> <tp:taxon-name-part taxon-name-part-type="subspecies">cognata</tp:taxon-name-part></tp:taxon-name></italic> Bey-Bienko, 1969, female: <bold>23</bold> dorsal view <bold>24</bold> ventral view <bold>25–26</bold> <italic><tp:taxon-name><tp:taxon-name-part taxon-name-part-type="genus">Panesthia</tp:taxon-name-part> <tp:taxon-name-part taxon-name-part-type="species">angustipennis</tp:taxon-name-part> <tp:taxon-name-part taxon-name-part-type="subspecies">cognata</tp:taxon-name-part></tp:taxon-name></italic> Bey-Bienko, 1969, nymph: <bold>25</bold> dorsal view <bold>26</bold> ventral view. Scale bars = 1.0 cm.</p></caption><graphic xmlns:xlink="http://www.w3.org/1999/xlink" xlink:href="zookeys-466-053-g002.jpg" position="float" orientation="portrait" xlink:type="simple" id="oo_35899.jpg"/></fig></tp:treatment-sec><ref-list><ref id="B12"><mixed-citation xmlns:xlink="http://www.w3.org/1999/xlink" xlink:type="simple"><person-group><name name-style="western"><surname>Roth</surname><given-names>LM</given-names></name></person-group> (<year>1979</year>) <article-title>A taxonomic revision of the <tp:taxon-name><tp:taxon-name-part taxon-name-part-type="subfamily">Panesthiinae</tp:taxon-name-part></tp:taxon-name> of the world III. The genera <italic><tp:taxon-name><tp:taxon-name-part taxon-name-part-type="genus">Panesthia</tp:taxon-name-part></tp:taxon-name></italic> Serville and <italic><tp:taxon-name><tp:taxon-name-part taxon-name-part-type="genus">Miopanesthia</tp:taxon-name-part></tp:taxon-name></italic> Serville (<tp:taxon-name><tp:taxon-name-part taxon-name-part-type="superorder">Dictyoptera</tp:taxon-name-part></tp:taxon-name>: <tp:taxon-name><tp:taxon-name-part taxon-name-part-type="suborder">Blattaria</tp:taxon-name-part></tp:taxon-name>: <tp:taxon-name><tp:taxon-name-part taxon-name-part-type="family">Blaberidae</tp:taxon-name-part></tp:taxon-name>).</article-title><source>Australian Journal of Zoology</source><supplement>Suppl. 74</supplement>: <fpage>1</fpage>–<lpage>276</lpage>.</mixed-citation></ref><ref id="B7"><mixed-citation xmlns:xlink="http://www.w3.org/1999/xlink" xlink:type="simple"><person-group><name name-style="western"><surname>Feng</surname><given-names>PZ</given-names></name><name name-style="western"><surname>Woo</surname><given-names>FZ</given-names></name></person-group> (<year>1990</year>) <article-title>A study on the genus <italic><tp:taxon-name><tp:taxon-name-part taxon-name-part-type="genus">Panesthia</tp:taxon-name-part></tp:taxon-name></italic> from China (<tp:taxon-name><tp:taxon-name-part taxon-name-part-type="suborder">Blattaria</tp:taxon-name-part></tp:taxon-name>: <tp:taxon-name><tp:taxon-name-part taxon-name-part-type="family">Panesthiidae</tp:taxon-name-part></tp:taxon-name>).</article-title><source>Acta Entomologica Sinica</source><volume>33</volume>(<issue>2</issue>): <fpage>213</fpage>–<lpage>218</lpage>.</mixed-citation></ref></ref-list></tp:taxon-treatment>
