# Supplementary material for: A taxonomic study of the genus Panesthia (Blattodea, Blaberidae, Panesthiinae) from China with descriptions of one new species, one new subspecies and the male of Panesthia antennata
Source: Zookeys. 2014 Dec 19;(466):53–75. doi: 10.3897/zookeys.466.8111 (PMC4296483; doi:10.3897/zookeys.466.8111)
Supplement: XML Treatment for Panesthia birmanica [file zookeys.466.8111-treatment6.xml]

<!DOCTYPE tp:taxon-treatment
  PUBLIC "-//TaxonX//DTD Taxonomic Treatment Publishing DTD v0 20100105//EN" "tax-treatment-NSO.dtd">
<tp:taxon-treatment xmlns:tp="http://www.plazi.org/taxpub"><tp:treatment-meta><kwd-group><label>Taxon classification</label><kwd><named-content content-type="kingdom">Animalia</named-content></kwd><kwd><named-content content-type="order">Blattodea</named-content></kwd><kwd><named-content content-type="family">Blaberidae</named-content></kwd></kwd-group><mixed-citation publication-type="journal"><person-group><name><surname>Wang</surname><given-names>Xiudan</given-names></name><name><surname>Wang</surname><given-names>Zongqing</given-names></name><name><surname>Che</surname><given-names>Yanli</given-names></name></person-group><article-title>A taxonomic study of the genus <italic><tp:taxon-name><tp:taxon-name-part taxon-name-part-type="genus">Panesthia</tp:taxon-name-part></tp:taxon-name></italic> (<tp:taxon-name><tp:taxon-name-part taxon-name-part-type="order">Blattodea</tp:taxon-name-part></tp:taxon-name>, <tp:taxon-name><tp:taxon-name-part taxon-name-part-type="family">Blaberidae</tp:taxon-name-part></tp:taxon-name>, <tp:taxon-name><tp:taxon-name-part taxon-name-part-type="subfamily">Panesthiinae</tp:taxon-name-part></tp:taxon-name>) from China with descriptions of one new species, one new subspecies and the male of <italic><tp:taxon-name><tp:taxon-name-part taxon-name-part-type="genus">Panesthia</tp:taxon-name-part> <tp:taxon-name-part taxon-name-part-type="species">antennata</tp:taxon-name-part></tp:taxon-name></italic></article-title><source>Zookeys</source><day>19</day><month>12</month><year>2014</year><volume>2014</volume><issue>466</issue><fpage>53</fpage><lpage>75</lpage><pub-id pub-id-type="doi">10.3897/zookeys.466.8111</pub-id></mixed-citation></tp:treatment-meta><tp:nomenclature><tp:taxon-name>
                                <tp:taxon-name-part taxon-name-part-type="genus">Panesthia</tp:taxon-name-part>
                                <tp:taxon-name-part taxon-name-part-type="species">birmanica</tp:taxon-name-part>
                            </tp:taxon-name><tp:taxon-authority>Brunner von Wattenwyl, 1893</tp:taxon-authority><xref ref-type="fig" rid="F2">Figs 19–20</xref><xref ref-type="fig" rid="F8">, 68–73</xref><!--PageBreak--><!--PageBreak--><tp:nomenclature-citation-list><tp:nomenclature-citation><tp:taxon-name><tp:taxon-name-part taxon-name-part-type="genus">Panesthia</tp:taxon-name-part> <tp:taxon-name-part taxon-name-part-type="species">birmanica</tp:taxon-name-part></tp:taxon-name><comment> Brunner, 1893: 54; <xref ref-type="bibr" rid="B12">Roth 1979</xref>: 67; <xref ref-type="bibr" rid="B7">Feng and Woo 1990</xref>: 213.</comment></tp:nomenclature-citation></tp:nomenclature-citation-list></tp:nomenclature><tp:treatment-sec sec-type="Remarks"><title>Remarks.</title><p>This species is distinguished from other species by its small body length, ranging from 22.5 mm to 28 mm; and also by pronotum virtually flattened, anterior margin slightly thickened, entire or weakly indented in male, entire and not thickened in female (Fig. <xref ref-type="fig" rid="F8">68</xref>); as well as the caudal angles of <italic>T7</italic> acute and posteriorly directed (Fig. <xref ref-type="fig" rid="F8">71</xref>); hind margin of supra-anal fig smooth or slightly crenulate, with the lateral teeth acute in apexes (Fig. <xref ref-type="fig" rid="F8">73</xref>); anterior ventral margin of front femur with 0–3 spines and with small distal spine, and posterior ventral margin with a large distal spine. The caudal angles of <italic>T6</italic> sometimes with an acute spine separately may confuse this species with species in the genus <italic><tp:taxon-name><tp:taxon-name-part taxon-name-part-type="genus">Miopanesthia</tp:taxon-name-part></tp:taxon-name></italic>, but can be distinguished by the shorter hind metatarsus, as stated in the genus remarks. <xref ref-type="bibr" rid="B12">Roth (1979)</xref> determined that the tegmina and wings were polymorphic in this species since the specimens he examined had both the macropterous and brachypterous forms. The tegmina and wings are fully developed (Figs <xref ref-type="fig" rid="F2">19</xref>, <xref ref-type="fig" rid="F8">69</xref>–<xref ref-type="fig" rid="F8">70</xref>) or mutilated on all material of this species we examined.</p><fig id="F8" position="float" orientation="portrait"><label>Figures 68–73.</label><caption><p><italic><tp:taxon-name><tp:taxon-name-part taxon-name-part-type="genus">Panesthia</tp:taxon-name-part> <tp:taxon-name-part taxon-name-part-type="species">birmanica</tp:taxon-name-part></tp:taxon-name></italic> Brunner von Wattenwyl, 1893, female <bold>68</bold> vertex and pronotum <bold>69</bold> tegmen <bold>70</bold> abdominal tergum 7, dorsal view <bold>71</bold> hind wing <bold>72</bold> abdominal sternite 7, ventral view <bold>73</bold> supra-anal fig and paraprocts, ventral view. Scale bars = 1.0 mm (Figs <bold>68–72</bold>), 0.5 mm (Fig. <bold>73</bold>).</p></caption><graphic xmlns:xlink="http://www.w3.org/1999/xlink" xlink:href="zookeys-466-053-g008.jpg" position="float" orientation="portrait" xlink:type="simple" id="oo_35905.jpg"/></fig></tp:treatment-sec><tp:treatment-sec sec-type="Material examined"><title>Material examined.</title><p>One female, China: Hainan Prov., Mt. Jianfengling, Tianchi, 6 July 1981, collector unknown; one female, China: Hainan Prov., Changjiang, Mt. Bawangling, 8–13 July 2006, coll. Jiliang Wang and Chao Gao; three females, China: Yunnan Prov., Xishuangbanna, Dadugang, 27 April 2014, Xinran Li. (SWU).</p></tp:treatment-sec><tp:treatment-sec sec-type="Distribution"><title>Distribution.</title><p>China (Hainan, Yunnan); India; Myanmar; Vietnam; Thailand.</p></tp:treatment-sec><tp:treatment-sec><!--Section generated to contain objects referenced in tp:taxon-treatment.--><fig id="F2" position="float" orientation="portrait"><label>Figures 17–26.</label><caption><p><bold>17–18</bold> <italic><tp:taxon-name><tp:taxon-name-part taxon-name-part-type="genus">Panesthia</tp:taxon-name-part> <tp:taxon-name-part taxon-name-part-type="species">strelkovi</tp:taxon-name-part></tp:taxon-name></italic> Bey-Bienko, 1969, male: <bold>17</bold> dorsal view <bold>18</bold> ventral view <bold>19–20</bold> <italic><tp:taxon-name><tp:taxon-name-part taxon-name-part-type="genus">Panesthia</tp:taxon-name-part> <tp:taxon-name-part taxon-name-part-type="species">birmanica</tp:taxon-name-part></tp:taxon-name></italic> Brunner von Wattenwyl, 1893, male: <bold>19</bold> dorsal view <bold>20</bold> ventral view <bold>21–22</bold> <italic><tp:taxon-name><tp:taxon-name-part taxon-name-part-type="genus">Panesthia</tp:taxon-name-part> <tp:taxon-name-part taxon-name-part-type="species">sinuata</tp:taxon-name-part></tp:taxon-name></italic> Saussure, 1895, male: <bold>21</bold> dorsal view <bold>22</bold> ventral view <bold>23–24</bold> <italic><tp:taxon-name><tp:taxon-name-part taxon-name-part-type="genus">Panesthia</tp:taxon-name-part> <tp:taxon-name-part taxon-name-part-type="species">angustipennis</tp:taxon-name-part> <tp:taxon-name-part taxon-name-part-type="subspecies">cognata</tp:taxon-name-part></tp:taxon-name></italic> Bey-Bienko, 1969, female: <bold>23</bold> dorsal view <bold>24</bold> ventral view <bold>25–26</bold> <italic><tp:taxon-name><tp:taxon-name-part taxon-name-part-type="genus">Panesthia</tp:taxon-name-part> <tp:taxon-name-part taxon-name-part-type="species">angustipennis</tp:taxon-name-part> <tp:taxon-name-part taxon-name-part-type="subspecies">cognata</tp:taxon-name-part></tp:taxon-name></italic> Bey-Bienko, 1969, nymph: <bold>25</bold> dorsal view <bold>26</bold> ventral view. Scale bars = 1.0 cm.</p></caption><graphic xmlns:xlink="http://www.w3.org/1999/xlink" xlink:href="zookeys-466-053-g002.jpg" position="float" orientation="portrait" xlink:type="simple" id="oo_35899.jpg"/></fig></tp:treatment-sec><ref-list><ref id="B12"><mixed-citation xmlns:xlink="http://www.w3.org/1999/xlink" xlink:type="simple"><person-group><name name-style="western"><surname>Roth</surname><given-names>LM</given-names></name></person-group> (<year>1979</year>) <article-title>A taxonomic revision of the <tp:taxon-name><tp:taxon-name-part taxon-name-part-type="subfamily">Panesthiinae</tp:taxon-name-part></tp:taxon-name> of the world III. The genera <italic><tp:taxon-name><tp:taxon-name-part taxon-name-part-type="genus">Panesthia</tp:taxon-name-part></tp:taxon-name></italic> Serville and <italic><tp:taxon-name><tp:taxon-name-part taxon-name-part-type="genus">Miopanesthia</tp:taxon-name-part></tp:taxon-name></italic> Serville (<tp:taxon-name><tp:taxon-name-part taxon-name-part-type="superorder">Dictyoptera</tp:taxon-name-part></tp:taxon-name>: <tp:taxon-name><tp:taxon-name-part taxon-name-part-type="suborder">Blattaria</tp:taxon-name-part></tp:taxon-name>: <tp:taxon-name><tp:taxon-name-part taxon-name-part-type="family">Blaberidae</tp:taxon-name-part></tp:taxon-name>).</article-title><source>Australian Journal of Zoology</source><supplement>Suppl. 74</supplement>: <fpage>1</fpage>–<lpage>276</lpage>.</mixed-citation></ref><ref id="B7"><mixed-citation xmlns:xlink="http://www.w3.org/1999/xlink" xlink:type="simple"><person-group><name name-style="western"><surname>Feng</surname><given-names>PZ</given-names></name><name name-style="western"><surname>Woo</surname><given-names>FZ</given-names></name></person-group> (<year>1990</year>) <article-title>A study on the genus <italic><tp:taxon-name><tp:taxon-name-part taxon-name-part-type="genus">Panesthia</tp:taxon-name-part></tp:taxon-name></italic> from China (<tp:taxon-name><tp:taxon-name-part taxon-name-part-type="suborder">Blattaria</tp:taxon-name-part></tp:taxon-name>: <tp:taxon-name><tp:taxon-name-part taxon-name-part-type="family">Panesthiidae</tp:taxon-name-part></tp:taxon-name>).</article-title><source>Acta Entomologica Sinica</source><volume>33</volume>(<issue>2</issue>): <fpage>213</fpage>–<lpage>218</lpage>.</mixed-citation></ref></ref-list></tp:taxon-treatment>
