# Supplementary material for: A taxonomic study of the genus Panesthia (Blattodea, Blaberidae, Panesthiinae) from China with descriptions of one new species, one new subspecies and the male of Panesthia antennata
Source: Zookeys. 2014 Dec 19;(466):53–75. doi: 10.3897/zookeys.466.8111 (PMC4296483; doi:10.3897/zookeys.466.8111)
Supplement: XML Treatment for Panesthia angustipennis cognata [file zookeys.466.8111-treatment8.xml]

<!DOCTYPE tp:taxon-treatment
  PUBLIC "-//TaxonX//DTD Taxonomic Treatment Publishing DTD v0 20100105//EN" "tax-treatment-NSO.dtd">
<tp:taxon-treatment xmlns:tp="http://www.plazi.org/taxpub"><tp:treatment-meta><kwd-group><label>Taxon classification</label><kwd><named-content content-type="kingdom">Animalia</named-content></kwd><kwd><named-content content-type="order">Blattodea</named-content></kwd><kwd><named-content content-type="family">Blaberidae</named-content></kwd></kwd-group><mixed-citation publication-type="journal"><person-group><name><surname>Wang</surname><given-names>Xiudan</given-names></name><name><surname>Wang</surname><given-names>Zongqing</given-names></name><name><surname>Che</surname><given-names>Yanli</given-names></name></person-group><article-title>A taxonomic study of the genus <italic><tp:taxon-name><tp:taxon-name-part taxon-name-part-type="genus">Panesthia</tp:taxon-name-part></tp:taxon-name></italic> (<tp:taxon-name><tp:taxon-name-part taxon-name-part-type="order">Blattodea</tp:taxon-name-part></tp:taxon-name>, <tp:taxon-name><tp:taxon-name-part taxon-name-part-type="family">Blaberidae</tp:taxon-name-part></tp:taxon-name>, <tp:taxon-name><tp:taxon-name-part taxon-name-part-type="subfamily">Panesthiinae</tp:taxon-name-part></tp:taxon-name>) from China with descriptions of one new species, one new subspecies and the male of <italic><tp:taxon-name><tp:taxon-name-part taxon-name-part-type="genus">Panesthia</tp:taxon-name-part> <tp:taxon-name-part taxon-name-part-type="species">antennata</tp:taxon-name-part></tp:taxon-name></italic></article-title><source>Zookeys</source><day>19</day><month>12</month><year>2014</year><volume>2014</volume><issue>466</issue><fpage>53</fpage><lpage>75</lpage><pub-id pub-id-type="doi">10.3897/zookeys.466.8111</pub-id></mixed-citation></tp:treatment-meta><tp:nomenclature><tp:taxon-name>
                                <tp:taxon-name-part taxon-name-part-type="genus">Panesthia</tp:taxon-name-part>
                                <tp:taxon-name-part taxon-name-part-type="species">angustipennis</tp:taxon-name-part>
                                <tp:taxon-name-part taxon-name-part-type="subspecies">cognata</tp:taxon-name-part>
                            </tp:taxon-name><tp:taxon-authority>Bey-Bienko, 1969</tp:taxon-authority><xref ref-type="fig" rid="F2">Figs 23–26</xref><xref ref-type="fig" rid="F10">, 84–93</xref><!--PageBreak--><tp:nomenclature-citation-list><tp:nomenclature-citation><tp:taxon-name><tp:taxon-name-part taxon-name-part-type="genus">Panesthia</tp:taxon-name-part> <tp:taxon-name-part taxon-name-part-type="species">cognata</tp:taxon-name-part></tp:taxon-name><comment> Bey-Bienko, 1969: 833; <xref ref-type="bibr" rid="B7">Feng and Woo 1990</xref>: 216.</comment></tp:nomenclature-citation><tp:nomenclature-citation><tp:taxon-name><tp:taxon-name-part taxon-name-part-type="genus">Panesthia</tp:taxon-name-part> <tp:taxon-name-part taxon-name-part-type="species">angustipennis</tp:taxon-name-part> <tp:taxon-name-part taxon-name-part-type="subspecies">cognata</tp:taxon-name-part></tp:taxon-name><comment>, <xref ref-type="bibr" rid="B12">Roth 1979</xref>: 42.</comment></tp:nomenclature-citation></tp:nomenclature-citation-list></tp:nomenclature><tp:treatment-sec sec-type="Remarks"><title>Remarks.</title><p>This subspecies resembles <italic><tp:taxon-name><tp:taxon-name-part taxon-name-part-type="genus">Panesthia</tp:taxon-name-part> <tp:taxon-name-part taxon-name-part-type="species">angustipennis</tp:taxon-name-part> <tp:taxon-name-part taxon-name-part-type="subspecies">spadica</tp:taxon-name-part></tp:taxon-name></italic>, and it is difficult to distinguish adults. <xref ref-type="bibr" rid="B12">Roth (1979)</xref> stated <italic><tp:taxon-name><tp:taxon-name-part taxon-name-part-type="genus">Panesthia</tp:taxon-name-part> <tp:taxon-name-part taxon-name-part-type="species">angustipennis</tp:taxon-name-part> <tp:taxon-name-part taxon-name-part-type="subspecies">spadica</tp:taxon-name-part></tp:taxon-name></italic> had a deflexed hind margin of the supra-anal fig and appeared to be entire dorsally, not deflexed and with teeth visible dorsally in <italic><tp:taxon-name><tp:taxon-name-part taxon-name-part-type="genus">Panesthia</tp:taxon-name-part> <tp:taxon-name-part taxon-name-part-type="species">angustipennis</tp:taxon-name-part> <tp:taxon-name-part taxon-name-part-type="subspecies">cognata</tp:taxon-name-part></tp:taxon-name></italic>. Despite this character being variable, some of the populations were sufficiently different, and distinct on average. It is significant that <italic>L2d</italic> of median phallomere in <italic><tp:taxon-name><tp:taxon-name-part taxon-name-part-type="genus">Panesthia</tp:taxon-name-part> <tp:taxon-name-part taxon-name-part-type="species">angustipennis</tp:taxon-name-part> <tp:taxon-name-part taxon-name-part-type="subspecies">cognata</tp:taxon-name-part></tp:taxon-name></italic> is short with variable apex, but elongate and tapering to a round apex in <italic><tp:taxon-name><tp:taxon-name-part taxon-name-part-type="genus">Panesthia</tp:taxon-name-part> <tp:taxon-name-part taxon-name-part-type="species">angustipennis</tp:taxon-name-part> <tp:taxon-name-part taxon-name-part-type="subspecies">spadica</tp:taxon-name-part></tp:taxon-name></italic>. Nymphs of <italic><tp:taxon-name><tp:taxon-name-part taxon-name-part-type="genus">Panesthia</tp:taxon-name-part> <tp:taxon-name-part taxon-name-part-type="species">angustipennis</tp:taxon-name-part> <tp:taxon-name-part taxon-name-part-type="subspecies">cognata</tp:taxon-name-part></tp:taxon-name></italic> have a broadly yellowish marking on mesonotum and metanotum (Fig. <xref ref-type="fig" rid="F2">25</xref>) while <italic><tp:taxon-name><tp:taxon-name-part taxon-name-part-type="genus">Panesthia</tp:taxon-name-part> <tp:taxon-name-part taxon-name-part-type="species">angustipennis</tp:taxon-name-part> <tp:taxon-name-part taxon-name-part-type="subspecies">spadica</tp:taxon-name-part></tp:taxon-name></italic> is with or without two markings on mesonotum, and without any markings on metanotum.</p><fig id="F10" position="float" orientation="portrait"><label>Figures 84–93.</label><caption><p><italic><tp:taxon-name><tp:taxon-name-part taxon-name-part-type="genus">Panesthia</tp:taxon-name-part> <tp:taxon-name-part taxon-name-part-type="species">angustipennis</tp:taxon-name-part> <tp:taxon-name-part taxon-name-part-type="subspecies">cognata</tp:taxon-name-part></tp:taxon-name></italic> Bey-Bienko, 1969 <bold>84</bold> vertex and pronotum <bold>85</bold> tegmen <bold>86</bold> hind wing <bold>87</bold> abdominal tergum 7, dorsal view <bold>88</bold> abdominal sternite 7, ventral view <bold>89</bold> supra-anal fig and paraprocts, ventral view <bold>90</bold> subgenital fig, dorsal view <bold>91</bold> left phallomere (<italic>L1</italic>) <bold>92</bold> median phallomere (<italic>L2vm</italic> and <italic>L2d</italic>) <bold>93</bold> right phallomere (<italic>R2</italic>). Scale bars = 2.0 mm (Figs <bold>84–90</bold>), 0.5 mm (Figs <bold>91–93</bold>).</p></caption><graphic xmlns:xlink="http://www.w3.org/1999/xlink" xlink:href="zookeys-466-053-g010.jpg" position="float" orientation="portrait" xlink:type="simple" id="oo_35907.jpg"/></fig></tp:treatment-sec><tp:treatment-sec sec-type="Material examined"><title>Material examined.</title><p>One nymph, China: Hainan Prov., Mt. Jianfengling, 29 June 1981, coll. Kegang Hu; one nymph, China: Hainan Prov., Ledong County, 25 December 1963, coll. Yuliang Luo; one nymph, China: Hainan Prov., Mt. Jianfengling, Tianchi, 24 February 1982, Ruilin Pan; one female, China: Hainan Prov., Mt. Jianfengling, 24 November 1981, Ruilin Pan; one nymph, China: Hainan Prov., Mt. Jianfengling, 8 July 1981, collector unknown; one nymph, China: Hainan Prov., Mt. Jianfengling, Tianchi, 8–10 May 1964, coll. Hui Ren; one nymph, China: Hainan Prov., Mt. Jianfengling, 11 May 1981, collector unknown; one female, China: Hainan Prov., Ledong County, Mt. Jianfengling, 1050m, 6–7 December 2007, coll. Weiwei Zhang; one female, China: Hainan Prov., Mt. Jianfengling, Tianchi, 26 July 1983, coll. Lishen Hua; one nymph, China: Hainan Prov., Wanning City, Xinglong, 23 February 1964, coll. Sikong Liu; one female, China: Hainan Prov., Mt. Jianfengling, 9 May 1964, coll. Sikong Liu; one nymph, China: Yunnan Prov., Menglun, 1 August 2009, coll. Zongqing Wang; one nymph, China: Yunnan Prov., Yingjiang County, Tongbiguan, 1450m, 30 July 2009, coll. Benyong Mao; one male, China: Guizhou Prov., Liping County, Mt. Taiping, 27 July 2009, coll. Yang; two males, one female and one nymph, China: Xizang Prov., Motuo, 1100m, 5 January 1983, coll. Yinheng Han; one female, China: Xizang Prov., Motuo, 700-1050m, 23 June 1983, coll. Yinheng Han; one male, China: Xizang Prov., Chayu County, Songgu, 23 July 1972, coll. Fusheng Huang. (SWU). One male, one female and one nymph, China: Guangxi Prov., Hechi City, Tian'e County, 14–19 September 2002, coll. Ming Bai. (HBU)</p></tp:treatment-sec><tp:treatment-sec sec-type="Distribution"><title>Distribution.</title><p>China (Hainan, Guangxi, Guizhou, Yunnan, Xizang); India; Sikkim; Myanmar; Vietnam; Laos; Thailand.</p><!--PageBreak--><!--PageBreak--></tp:treatment-sec><tp:treatment-sec><!--Section generated to contain objects referenced in tp:taxon-treatment.--><fig id="F2" position="float" orientation="portrait"><label>Figures 17–26.</label><caption><p><bold>17–18</bold> <italic><tp:taxon-name><tp:taxon-name-part taxon-name-part-type="genus">Panesthia</tp:taxon-name-part> <tp:taxon-name-part taxon-name-part-type="species">strelkovi</tp:taxon-name-part></tp:taxon-name></italic> Bey-Bienko, 1969, male: <bold>17</bold> dorsal view <bold>18</bold> ventral view <bold>19–20</bold> <italic><tp:taxon-name><tp:taxon-name-part taxon-name-part-type="genus">Panesthia</tp:taxon-name-part> <tp:taxon-name-part taxon-name-part-type="species">birmanica</tp:taxon-name-part></tp:taxon-name></italic> Brunner von Wattenwyl, 1893, male: <bold>19</bold> dorsal view <bold>20</bold> ventral view <bold>21–22</bold> <italic><tp:taxon-name><tp:taxon-name-part taxon-name-part-type="genus">Panesthia</tp:taxon-name-part> <tp:taxon-name-part taxon-name-part-type="species">sinuata</tp:taxon-name-part></tp:taxon-name></italic> Saussure, 1895, male: <bold>21</bold> dorsal view <bold>22</bold> ventral view <bold>23–24</bold> <italic><tp:taxon-name><tp:taxon-name-part taxon-name-part-type="genus">Panesthia</tp:taxon-name-part> <tp:taxon-name-part taxon-name-part-type="species">angustipennis</tp:taxon-name-part> <tp:taxon-name-part taxon-name-part-type="subspecies">cognata</tp:taxon-name-part></tp:taxon-name></italic> Bey-Bienko, 1969, female: <bold>23</bold> dorsal view <bold>24</bold> ventral view <bold>25–26</bold> <italic><tp:taxon-name><tp:taxon-name-part taxon-name-part-type="genus">Panesthia</tp:taxon-name-part> <tp:taxon-name-part taxon-name-part-type="species">angustipennis</tp:taxon-name-part> <tp:taxon-name-part taxon-name-part-type="subspecies">cognata</tp:taxon-name-part></tp:taxon-name></italic> Bey-Bienko, 1969, nymph: <bold>25</bold> dorsal view <bold>26</bold> ventral view. Scale bars = 1.0 cm.</p></caption><graphic xmlns:xlink="http://www.w3.org/1999/xlink" xlink:href="zookeys-466-053-g002.jpg" position="float" orientation="portrait" xlink:type="simple" id="oo_35899.jpg"/></fig></tp:treatment-sec><ref-list><ref id="B7"><mixed-citation xmlns:xlink="http://www.w3.org/1999/xlink" xlink:type="simple"><person-group><name name-style="western"><surname>Feng</surname><given-names>PZ</given-names></name><name name-style="western"><surname>Woo</surname><given-names>FZ</given-names></name></person-group> (<year>1990</year>) <article-title>A study on the genus <italic><tp:taxon-name><tp:taxon-name-part taxon-name-part-type="genus">Panesthia</tp:taxon-name-part></tp:taxon-name></italic> from China (<tp:taxon-name><tp:taxon-name-part taxon-name-part-type="suborder">Blattaria</tp:taxon-name-part></tp:taxon-name>: <tp:taxon-name><tp:taxon-name-part taxon-name-part-type="family">Panesthiidae</tp:taxon-name-part></tp:taxon-name>).</article-title><source>Acta Entomologica Sinica</source><volume>33</volume>(<issue>2</issue>): <fpage>213</fpage>–<lpage>218</lpage>.</mixed-citation></ref><ref id="B12"><mixed-citation xmlns:xlink="http://www.w3.org/1999/xlink" xlink:type="simple"><person-group><name name-style="western"><surname>Roth</surname><given-names>LM</given-names></name></person-group> (<year>1979</year>) <article-title>A taxonomic revision of the <tp:taxon-name><tp:taxon-name-part taxon-name-part-type="subfamily">Panesthiinae</tp:taxon-name-part></tp:taxon-name> of the world III. The genera <italic><tp:taxon-name><tp:taxon-name-part taxon-name-part-type="genus">Panesthia</tp:taxon-name-part></tp:taxon-name></italic> Serville and <italic><tp:taxon-name><tp:taxon-name-part taxon-name-part-type="genus">Miopanesthia</tp:taxon-name-part></tp:taxon-name></italic> Serville (<tp:taxon-name><tp:taxon-name-part taxon-name-part-type="superorder">Dictyoptera</tp:taxon-name-part></tp:taxon-name>: <tp:taxon-name><tp:taxon-name-part taxon-name-part-type="suborder">Blattaria</tp:taxon-name-part></tp:taxon-name>: <tp:taxon-name><tp:taxon-name-part taxon-name-part-type="family">Blaberidae</tp:taxon-name-part></tp:taxon-name>).</article-title><source>Australian Journal of Zoology</source><supplement>Suppl. 74</supplement>: <fpage>1</fpage>–<lpage>276</lpage>.</mixed-citation></ref></ref-list></tp:taxon-treatment>
